# Supplementary material for: Undesirable dispersal via a river pathway of a single Argentine ant supercolony newly invading an inland urban area of Japan
Source: Sci Rep. 2023 Nov 30;13:21119. doi: 10.1038/s41598-023-47734-0 (PMC10689755; doi:10.1038/s41598-023-47734-0)
Supplement: Supplementary file 2 — Supplementary Information 2. [file 41598_2023_47734_MOESM2_ESM.r]

#################################################################################################################################
# Undesirable dispersal via a river pathway of a single Argentine ant supercolony newly invading an inland urban area of Japan  #
#                                                                                                                               #
# R script                                                                                                                      #
# Cellular automaton model                                                                                                      #
#                                                                                                                               #
#################################################################################################################################


#Function Definition
imagemat <- function(mat, col = hcl.colors(12, "Blues2", rev = TRUE), main = ""){
    image(t(mat[nrow(mat):1,ncol(mat):1])[ncol(mat):1,], col=col, main = main, axes = F)
    box()
}


#Loading Data
#Ant distribution matrix
ant <- read.csv("ant_distibution.csv")
ant <- ant[order(ant$id, decreasing = F),]
antm <- matrix(ant$presence, nrow = 57)
antm <- ifelse(is.na(antm) != 1, 1, 0)
imagemat(antm)


idm <- matrix(ant$id, nrow = 57)

id <- c()
x <- c()
y <- c()
for(i in 1:nrow(idm)){
    for(j in 1:ncol(idm)){
        if(antm[i, j] == 1){
            id <- append(id, idm[i, j])
            x <- append(x, j)
            y <- append(y, i)
        }
    }
}
presence.df <- data.frame(id, x, y)
presence.df
presence.number <- nrow(presence.df)

#River flow matrix
river <- read.csv("river_flow.csv")
river <- river[order(river$id, decreasing = F),]
riverm <- matrix(river$flow, nrow = 57)
imagemat(riverm)

#Cellular automaton model    
river_ratio <- c()
id <- c()
init_x <- c()
init_y <- c()
init_id <- c()
year <- c()
n_true <- c()
acc <- c()
best_Mat <-  list(matrix(rep(0, nrow(river)), nrow = nrow(riverm)))
res_all <- c()

for(ratio.x in 1:30){
    acc0 <- 0
    for(init_id in presence.df$id){ #initial distribution position
        y <- 1
        Mat <- matrix(rep(0, nrow(river)), nrow = nrow(riverm))
        init_i <- presence.df[presence.df$id == init_id,]$y
        init_j <- presence.df[presence.df$id == init_id,]$x
        Mat[init_i, init_j] <- 1
        Mat <- list(Mat)
        
        Mat_r <- matrix(rep(0, nrow(river)), nrow = nrow(riverm))
        Mat_r <- list(Mat_r)
        
        n_true1 <- sum(antm * Mat[[1]])

        while(n_true1 < presence.number){
            y <- y + 1
            #Dispersal via the ground
            Mat[[y]] <- Mat[[y-1]]
            for(i in 1:nrow(Mat[[1]])){
                for(j in 1:ncol(Mat[[1]])){
                    west <- ifelse(j > 1, Mat[[y-1]][i, j-1], 0)
                    east <- ifelse(j < ncol(Mat[[1]]), Mat[[y-1]][i, j+1], 0)
                    north <- ifelse(i > 1, Mat[[y-1]][i-1, j], 0)
                    south <- ifelse(i < nrow(Mat[[1]]), Mat[[y-1]][i+1, j], 0)
                    
                    
                    
                    if((north + south + east + west) > 0){
                        Mat[[y]][i, j] <- 1
                    }    
                }    
            }
            if(ratio.x > 1){
                #Dispersal via the river
                Mat_r[[2]] <- Mat[[y]]
                for(r in 2:ratio.x){
                    Mat_r[[1+r]] <- Mat_r[[r]]
                    for(ir in 1:nrow(Mat[[1]])){
                        for(jr in 1:ncol(Mat[[1]])){
                            if(is.na(riverm[ir, jr])!= 1){
                                west <- 0
                                east <- 0
                                north <- 0
                                south <- 0
                                if(jr > 1){
                                    if(is.na(riverm[ir, jr-1]) != 1){
                                        west <- ifelse(jr > 1, Mat_r[[r]][ir, jr-1], 0) * ifelse(riverm[ir, jr] - riverm[ir, jr-1] == -1, 1, 0)
                                    }
                                }
                                if(jr < ncol(Mat[[1]])){
                                    if(is.na(riverm[ir, jr+1]) != 1){
                                        east <- ifelse(jr < ncol(Mat[[1]]), Mat_r[[r]][ir, jr+1], 0) * ifelse(riverm[ir, jr] - riverm[ir, jr+1] == -1, 1, 0)
                                    }
                                }
                                if(ir > 1){
                                    if(is.na(riverm[ir-1, jr]) != 1){
                                        north <- ifelse(ir > 1, Mat_r[[r]][ir-1, jr], 0) * ifelse(riverm[ir, jr] - riverm[ir-1, jr] == -1, 1, 0)
                                    }
                                }
                                if(ir < nrow(Mat[[1]])){
                                    if(is.na(riverm[ir+1, jr]) != 1){
                                        south <- ifelse(ir < nrow(Mat[[1]]), Mat_r[[r]][ir+1, jr], 0) * ifelse(riverm[ir, jr] - riverm[ir+1, jr] == -1, 1, 0)
                                    }
                                }
                
                                if((north + south + east + west) > 0){
                                    Mat_r[[1+r]][ir, jr] <- 1
                                } 
                            }
                        }    
                    }

                }
                Mat[[y]] <- Mat_r[[1+r]]
            }
            
            n_true1 <- sum(antm * Mat[[y]])

        }    

        acc1 <- sum(ifelse(antm == Mat[[y]], 1, 0))
        
        if(acc1 > acc0){
            best_y <- y
            best_init_id <- init_id
            best_init_i <- init_i
            best_init_j <- init_j
            best_n_true1 <- n_true1
            best_acc1 <- acc1
            best_Mat1 <- Mat[[y]]
            acc0 <- acc1
        }
        res_all <- rbind(res_all, (data.frame(river_ratio = ratio.x, id = init_id, year = y, acc = acc1/length(c(antm)), n_true = n_true1)))
    }
    year <- append(year, best_y)
    river_ratio <- append(river_ratio, ratio.x)
    id <- append(id, best_init_id)
    init_y <- append(init_y, best_init_i)
    init_x <- append(init_x, best_init_j)
    n_true <- append(n_true, best_n_true1)
    acc <- append(acc, best_acc1)
    best_Mat[[ratio.x]] <- best_Mat1
    print(paste(ratio.x, "acc = ", best_acc1))
}
result <- data.frame(river_ratio, id, init_x, init_y, year, n_true, acc) 
result


res_all_top <- res_all[res_all$acc >= sort(res_all$acc, decreasing = T)[10],]
res_all_top
rownames(res_all_top) <- c(1:10)
res_all_top[rev(order(res_all_top$acc)),]


#Fig.4a
#pdf("ant_acc.pdf" ,width = 7.5, height = 5)
plot(result$acc/length(c(antm)) ~ result$river_ratio, type = "l", las=1, xlab = "Ratio of river to ground on dispersal ability, x", ylab = "Accuracy")
points(result$acc/length(c(antm)) ~ result$river_ratio, pch = 21, cex=1.5, col="black", bg="white")
points(result$acc[14]/length(c(antm)) ~ result$river_ratio[14], pch = 21, cex=1.5, col="black", bg="red")
#dev.off()

#Fig.4b
#pdf("ant_year.pdf" ,width = 7.5, height = 5)
plot((result$year-1) ~ result$river_ratio, type = "l", las=1, xlab = "Ratio of river to ground on dispersal ability, x", ylab = "Year")
points((result$year-1) ~ result$river_ratio, pch = 21, cex=1.5, col="black", bg="white")
points((result$year[14]-1) ~ result$river_ratio[14], pch = 21, cex=1.5, col="black", bg="red")
#dev.off()


#Drawing simulation result of best model

river_ratio <- c()
id <- c()
init_x <- c()
init_y <- c()
init_id <- c()
year <- c()
n_true <- c()
acc <- c()
best_Mat_best <-  list(matrix(rep(0, nrow(river)), nrow = nrow(riverm)))


ratio.x <- 14
acc0 <- 0
init_id <- 411    
y <- 1
Mat <- matrix(rep(0, nrow(river)), nrow = nrow(riverm))
init_i <- presence.df[presence.df$id == init_id,]$y
init_j <- presence.df[presence.df$id == init_id,]$x
Mat[init_i, init_j] <- 1
Mat <- list(Mat)

Mat_r <- matrix(rep(0, nrow(river)), nrow = nrow(riverm))
Mat_r <- list(Mat_r)

n_true1 <- sum(antm * Mat[[1]])

best_Mat_best[[1]] <- Mat[[1]]

while(n_true1 < presence.number){
    y <- y + 1
    #Dispersal via the ground
    Mat[[y]] <- Mat[[y-1]]
    for(i in 1:nrow(Mat[[1]])){
        for(j in 1:ncol(Mat[[1]])){
            west <- ifelse(j > 1, Mat[[y-1]][i, j-1], 0)
            east <- ifelse(j < ncol(Mat[[1]]), Mat[[y-1]][i, j+1], 0)
            north <- ifelse(i > 1, Mat[[y-1]][i-1, j], 0)
            south <- ifelse(i < nrow(Mat[[1]]), Mat[[y-1]][i+1, j], 0)
            
            
            
            if((north + south + east + west) > 0){
                Mat[[y]][i, j] <- 1
            }    
        }    
    }
    if(ratio.x > 1){
        #Dispersal via the river
        Mat_r[[2]] <- Mat[[y]]
        for(r in 2:ratio.x){
            Mat_r[[1+r]] <- Mat_r[[r]]
            for(ir in 1:nrow(Mat[[1]])){
                for(jr in 1:ncol(Mat[[1]])){
                    if(is.na(riverm[ir, jr])!= 1){
                        west <- 0
                        east <- 0
                        north <- 0
                        south <- 0
                        if(jr > 1){
                            if(is.na(riverm[ir, jr-1]) != 1){
                                west <- ifelse(jr > 1, Mat_r[[r]][ir, jr-1], 0) * ifelse(riverm[ir, jr] - riverm[ir, jr-1] == -1, 1, 0)
                            }
                        }
                        if(jr < ncol(Mat[[1]])){
                            if(is.na(riverm[ir, jr+1]) != 1){
                                east <- ifelse(jr < ncol(Mat[[1]]), Mat_r[[r]][ir, jr+1], 0) * ifelse(riverm[ir, jr] - riverm[ir, jr+1] == -1, 1, 0)
                            }
                        }
                        if(ir > 1){
                            if(is.na(riverm[ir-1, jr]) != 1){
                                north <- ifelse(ir > 1, Mat_r[[r]][ir-1, jr], 0) * ifelse(riverm[ir, jr] - riverm[ir-1, jr] == -1, 1, 0)
                            }
                        }
                        if(ir < nrow(Mat[[1]])){
                            if(is.na(riverm[ir+1, jr]) != 1){
                                south <- ifelse(ir < nrow(Mat[[1]]), Mat_r[[r]][ir+1, jr], 0) * ifelse(riverm[ir, jr] - riverm[ir+1, jr] == -1, 1, 0)
                            }
                        }
                        
                        if((north + south + east + west) > 0){
                            Mat_r[[1+r]][ir, jr] <- 1
                        } 
                    }
                }    
            }
        }
        Mat[[y]] <- Mat_r[[1+r]]
    }
    
    n_true1 <- sum(antm * Mat[[y]])
    
    best_Mat_best[[y]] <- Mat[[y]]
}    
acc1 <- sum(ifelse(antm == Mat[[y]], 1, 0))


if(acc1 > acc0){
    best_y <- y
    best_init_id <- init_id
    best_init_i <- init_i
    best_init_j <- init_j
    best_n_true1 <- n_true1
    best_acc1 <- acc1
    best_Mat1 <- Mat[[y]]
    acc0 <- acc1
}

year <- append(year, best_y)
river_ratio <- append(river_ratio, ratio.x)
id <- append(id, best_init_id)
init_y <- append(init_y, best_init_i)
init_x <- append(init_x, best_init_j)
n_true <- append(n_true, best_n_true1)
acc <- append(acc, best_acc1)
print(paste(ratio.x, "acc = ", best_acc1))

result_best <- data.frame(river_ratio, id, init_x, init_y, year, n_true, acc) 
result_best

best_Mat_best

#Fig.5
#pdf("ant_map.pdf" ,width = 10*0.8, height = 11*0.8)
title_list <- c("invasion\n(2016)", "1 year after invasion\n(2017)", "2 years after invasion\n(2018)", "3 years after invasion\n(2019)", "4 years after invasion\n(2020)", "5 years after invasion\n(2021)", "6 years after invasion\n(2022)")
par(mfrow = c(2,4), mar = c(1, 1, 4, 1))
for(i in 1:7){
    imagemat(riverm)
    par(new = T)

    imagemat(best_Mat_best[[i]], col=c("NA", rgb(1,0,0,alpha=0.5)), main = title_list[i])

}
imagemat(riverm)
par(new = T)
imagemat(best_Mat_best[[7]], col=c("NA", rgb(1,0,0,alpha=0.5)), main = "observation vs. simulation\n(2022)")  
for(i in 1:nrow(antm)){
    for(j in 1:ncol(antm)){
        if(antm[i, j] > 0){

            points(((j-1)/(ncol(antm)-1)),(1-(i-1)/(nrow(antm)-1)), col="black", pch=15)

        }
    }
}
#dev.off()
