# Supplementary material for: Undesirable dispersal via a river pathway of a single Argentine ant supercolony newly invading an inland urban area of Japan
Source: Sci Rep. 2023 Nov 30;13:21119. doi: 10.1038/s41598-023-47734-0 (PMC10689755; doi:10.1038/s41598-023-47734-0)
Supplement: Supplementary file 3 — Supplementary Information 3. [file 41598_2023_47734_MOESM3_ESM.csv]

id	left	top	right	bottom	flow
1	569990.8602	3842332.63	570115.8602	3842207.63
2	569990.8602	3842207.63	570115.8602	3842082.63
3	569990.8602	3842082.63	570115.8602	3841957.63
4	569990.8602	3841957.63	570115.8602	3841832.63
5	569990.8602	3841832.63	570115.8602	3841707.63
6	569990.8602	3841707.63	570115.8602	3841582.63
7	569990.8602	3841582.63	570115.8602	3841457.63
8	569990.8602	3841457.63	570115.8602	3841332.63
9	569990.8602	3841332.63	570115.8602	3841207.63	78
10	569990.8602	3841207.63	570115.8602	3841082.63	79
11	569990.8602	3841082.63	570115.8602	3840957.63
12	569990.8602	3840957.63	570115.8602	3840832.63
13	569990.8602	3840832.63	570115.8602	3840707.63
14	569990.8602	3840707.63	570115.8602	3840582.63
15	569990.8602	3840582.63	570115.8602	3840457.63
16	569990.8602	3840457.63	570115.8602	3840332.63
17	569990.8602	3840332.63	570115.8602	3840207.63
18	569990.8602	3840207.63	570115.8602	3840082.63
19	569990.8602	3840082.63	570115.8602	3839957.63
20	569990.8602	3839957.63	570115.8602	3839832.63
21	569990.8602	3839832.63	570115.8602	3839707.63
22	569990.8602	3839707.63	570115.8602	3839582.63
23	569990.8602	3839582.63	570115.8602	3839457.63
24	569990.8602	3839457.63	570115.8602	3839332.63
25	569990.8602	3839332.63	570115.8602	3839207.63	60
26	569990.8602	3839207.63	570115.8602	3839082.63	59
27	569990.8602	3839082.63	570115.8602	3838957.63
28	569990.8602	3838957.63	570115.8602	3838832.63
29	569990.8602	3838832.63	570115.8602	3838707.63
30	569990.8602	3838707.63	570115.8602	3838582.63
31	569990.8602	3838582.63	570115.8602	3838457.63
32	569990.8602	3838457.63	570115.8602	3838332.63
33	569990.8602	3838332.63	570115.8602	3838207.63
34	569990.8602	3838207.63	570115.8602	3838082.63
35	569990.8602	3838082.63	570115.8602	3837957.63
36	569990.8602	3837957.63	570115.8602	3837832.63
37	569990.8602	3837832.63	570115.8602	3837707.63
38	569990.8602	3837707.63	570115.8602	3837582.63
39	569990.8602	3837582.63	570115.8602	3837457.63
40	569990.8602	3837457.63	570115.8602	3837332.63
41	569990.8602	3837332.63	570115.8602	3837207.63
42	569990.8602	3837207.63	570115.8602	3837082.63
43	569990.8602	3837082.63	570115.8602	3836957.63
44	569990.8602	3836957.63	570115.8602	3836832.63
45	569990.8602	3836832.63	570115.8602	3836707.63
46	569990.8602	3836707.63	570115.8602	3836582.63
47	569990.8602	3836582.63	570115.8602	3836457.63
48	569990.8602	3836457.63	570115.8602	3836332.63
49	569990.8602	3836332.63	570115.8602	3836207.63
50	569990.8602	3836207.63	570115.8602	3836082.63
51	569990.8602	3836082.63	570115.8602	3835957.63
52	569990.8602	3835957.63	570115.8602	3835832.63
53	569990.8602	3835832.63	570115.8602	3835707.63
54	569990.8602	3835707.63	570115.8602	3835582.63
55	569990.8602	3835582.63	570115.8602	3835457.63
56	569990.8602	3835457.63	570115.8602	3835332.63
57	569990.8602	3835332.63	570115.8602	3835207.63
58	570115.8602	3842332.63	570240.8602	3842207.63
59	570115.8602	3842207.63	570240.8602	3842082.63
60	570115.8602	3842082.63	570240.8602	3841957.63
61	570115.8602	3841957.63	570240.8602	3841832.63
62	570115.8602	3841832.63	570240.8602	3841707.63
63	570115.8602	3841707.63	570240.8602	3841582.63
64	570115.8602	3841582.63	570240.8602	3841457.63
65	570115.8602	3841457.63	570240.8602	3841332.63
66	570115.8602	3841332.63	570240.8602	3841207.63	77
67	570115.8602	3841207.63	570240.8602	3841082.63
68	570115.8602	3841082.63	570240.8602	3840957.63
69	570115.8602	3840957.63	570240.8602	3840832.63
70	570115.8602	3840832.63	570240.8602	3840707.63
71	570115.8602	3840707.63	570240.8602	3840582.63
72	570115.8602	3840582.63	570240.8602	3840457.63
73	570115.8602	3840457.63	570240.8602	3840332.63
74	570115.8602	3840332.63	570240.8602	3840207.63
75	570115.8602	3840207.63	570240.8602	3840082.63
76	570115.8602	3840082.63	570240.8602	3839957.63
77	570115.8602	3839957.63	570240.8602	3839832.63
78	570115.8602	3839832.63	570240.8602	3839707.63
79	570115.8602	3839707.63	570240.8602	3839582.63
80	570115.8602	3839582.63	570240.8602	3839457.63
81	570115.8602	3839457.63	570240.8602	3839332.63
82	570115.8602	3839332.63	570240.8602	3839207.63
83	570115.8602	3839207.63	570240.8602	3839082.63	58
84	570115.8602	3839082.63	570240.8602	3838957.63	57
85	570115.8602	3838957.63	570240.8602	3838832.63
86	570115.8602	3838832.63	570240.8602	3838707.63
87	570115.8602	3838707.63	570240.8602	3838582.63
88	570115.8602	3838582.63	570240.8602	3838457.63
89	570115.8602	3838457.63	570240.8602	3838332.63
90	570115.8602	3838332.63	570240.8602	3838207.63
91	570115.8602	3838207.63	570240.8602	3838082.63
92	570115.8602	3838082.63	570240.8602	3837957.63
93	570115.8602	3837957.63	570240.8602	3837832.63
94	570115.8602	3837832.63	570240.8602	3837707.63
95	570115.8602	3837707.63	570240.8602	3837582.63
96	570115.8602	3837582.63	570240.8602	3837457.63
97	570115.8602	3837457.63	570240.8602	3837332.63
98	570115.8602	3837332.63	570240.8602	3837207.63
99	570115.8602	3837207.63	570240.8602	3837082.63
100	570115.8602	3837082.63	570240.8602	3836957.63
101	570115.8602	3836957.63	570240.8602	3836832.63
102	570115.8602	3836832.63	570240.8602	3836707.63
103	570115.8602	3836707.63	570240.8602	3836582.63
104	570115.8602	3836582.63	570240.8602	3836457.63
105	570115.8602	3836457.63	570240.8602	3836332.63
106	570115.8602	3836332.63	570240.8602	3836207.63
107	570115.8602	3836207.63	570240.8602	3836082.63
108	570115.8602	3836082.63	570240.8602	3835957.63
109	570115.8602	3835957.63	570240.8602	3835832.63
110	570115.8602	3835832.63	570240.8602	3835707.63
111	570115.8602	3835707.63	570240.8602	3835582.63
112	570115.8602	3835582.63	570240.8602	3835457.63
113	570115.8602	3835457.63	570240.8602	3835332.63
114	570115.8602	3835332.63	570240.8602	3835207.63
115	570240.8602	3842332.63	570365.8602	3842207.63	80
116	570240.8602	3842207.63	570365.8602	3842082.63
117	570240.8602	3842082.63	570365.8602	3841957.63
118	570240.8602	3841957.63	570365.8602	3841832.63
119	570240.8602	3841832.63	570365.8602	3841707.63
120	570240.8602	3841707.63	570365.8602	3841582.63
121	570240.8602	3841582.63	570365.8602	3841457.63
122	570240.8602	3841457.63	570365.8602	3841332.63	75
123	570240.8602	3841332.63	570365.8602	3841207.63	76
124	570240.8602	3841207.63	570365.8602	3841082.63
125	570240.8602	3841082.63	570365.8602	3840957.63
126	570240.8602	3840957.63	570365.8602	3840832.63
127	570240.8602	3840832.63	570365.8602	3840707.63
128	570240.8602	3840707.63	570365.8602	3840582.63
129	570240.8602	3840582.63	570365.8602	3840457.63
130	570240.8602	3840457.63	570365.8602	3840332.63
131	570240.8602	3840332.63	570365.8602	3840207.63
132	570240.8602	3840207.63	570365.8602	3840082.63
133	570240.8602	3840082.63	570365.8602	3839957.63
134	570240.8602	3839957.63	570365.8602	3839832.63
135	570240.8602	3839832.63	570365.8602	3839707.63
136	570240.8602	3839707.63	570365.8602	3839582.63
137	570240.8602	3839582.63	570365.8602	3839457.63
138	570240.8602	3839457.63	570365.8602	3839332.63
139	570240.8602	3839332.63	570365.8602	3839207.63
140	570240.8602	3839207.63	570365.8602	3839082.63
141	570240.8602	3839082.63	570365.8602	3838957.63	56
142	570240.8602	3838957.63	570365.8602	3838832.63	55
143	570240.8602	3838832.63	570365.8602	3838707.63	54
144	570240.8602	3838707.63	570365.8602	3838582.63
145	570240.8602	3838582.63	570365.8602	3838457.63
146	570240.8602	3838457.63	570365.8602	3838332.63
147	570240.8602	3838332.63	570365.8602	3838207.63
148	570240.8602	3838207.63	570365.8602	3838082.63
149	570240.8602	3838082.63	570365.8602	3837957.63
150	570240.8602	3837957.63	570365.8602	3837832.63
151	570240.8602	3837832.63	570365.8602	3837707.63
152	570240.8602	3837707.63	570365.8602	3837582.63
153	570240.8602	3837582.63	570365.8602	3837457.63
154	570240.8602	3837457.63	570365.8602	3837332.63
155	570240.8602	3837332.63	570365.8602	3837207.63
156	570240.8602	3837207.63	570365.8602	3837082.63
157	570240.8602	3837082.63	570365.8602	3836957.63
158	570240.8602	3836957.63	570365.8602	3836832.63
159	570240.8602	3836832.63	570365.8602	3836707.63
160	570240.8602	3836707.63	570365.8602	3836582.63
161	570240.8602	3836582.63	570365.8602	3836457.63
162	570240.8602	3836457.63	570365.8602	3836332.63
163	570240.8602	3836332.63	570365.8602	3836207.63
164	570240.8602	3836207.63	570365.8602	3836082.63
165	570240.8602	3836082.63	570365.8602	3835957.63
166	570240.8602	3835957.63	570365.8602	3835832.63
167	570240.8602	3835832.63	570365.8602	3835707.63
168	570240.8602	3835707.63	570365.8602	3835582.63
169	570240.8602	3835582.63	570365.8602	3835457.63
170	570240.8602	3835457.63	570365.8602	3835332.63
171	570240.8602	3835332.63	570365.8602	3835207.63
172	570365.8602	3842332.63	570490.8602	3842207.63	79
173	570365.8602	3842207.63	570490.8602	3842082.63
174	570365.8602	3842082.63	570490.8602	3841957.63
175	570365.8602	3841957.63	570490.8602	3841832.63
176	570365.8602	3841832.63	570490.8602	3841707.63
177	570365.8602	3841707.63	570490.8602	3841582.63
178	570365.8602	3841582.63	570490.8602	3841457.63
179	570365.8602	3841457.63	570490.8602	3841332.63	74
180	570365.8602	3841332.63	570490.8602	3841207.63
181	570365.8602	3841207.63	570490.8602	3841082.63
182	570365.8602	3841082.63	570490.8602	3840957.63
183	570365.8602	3840957.63	570490.8602	3840832.63
184	570365.8602	3840832.63	570490.8602	3840707.63
185	570365.8602	3840707.63	570490.8602	3840582.63
186	570365.8602	3840582.63	570490.8602	3840457.63
187	570365.8602	3840457.63	570490.8602	3840332.63
188	570365.8602	3840332.63	570490.8602	3840207.63
189	570365.8602	3840207.63	570490.8602	3840082.63
190	570365.8602	3840082.63	570490.8602	3839957.63
191	570365.8602	3839957.63	570490.8602	3839832.63
192	570365.8602	3839832.63	570490.8602	3839707.63
193	570365.8602	3839707.63	570490.8602	3839582.63
194	570365.8602	3839582.63	570490.8602	3839457.63
195	570365.8602	3839457.63	570490.8602	3839332.63
196	570365.8602	3839332.63	570490.8602	3839207.63
197	570365.8602	3839207.63	570490.8602	3839082.63
198	570365.8602	3839082.63	570490.8602	3838957.63
199	570365.8602	3838957.63	570490.8602	3838832.63
200	570365.8602	3838832.63	570490.8602	3838707.63	53
201	570365.8602	3838707.63	570490.8602	3838582.63
202	570365.8602	3838582.63	570490.8602	3838457.63
203	570365.8602	3838457.63	570490.8602	3838332.63
204	570365.8602	3838332.63	570490.8602	3838207.63
205	570365.8602	3838207.63	570490.8602	3838082.63
206	570365.8602	3838082.63	570490.8602	3837957.63
207	570365.8602	3837957.63	570490.8602	3837832.63
208	570365.8602	3837832.63	570490.8602	3837707.63
209	570365.8602	3837707.63	570490.8602	3837582.63
210	570365.8602	3837582.63	570490.8602	3837457.63
211	570365.8602	3837457.63	570490.8602	3837332.63
212	570365.8602	3837332.63	570490.8602	3837207.63
213	570365.8602	3837207.63	570490.8602	3837082.63
214	570365.8602	3837082.63	570490.8602	3836957.63
215	570365.8602	3836957.63	570490.8602	3836832.63
216	570365.8602	3836832.63	570490.8602	3836707.63
217	570365.8602	3836707.63	570490.8602	3836582.63
218	570365.8602	3836582.63	570490.8602	3836457.63
219	570365.8602	3836457.63	570490.8602	3836332.63
220	570365.8602	3836332.63	570490.8602	3836207.63
221	570365.8602	3836207.63	570490.8602	3836082.63
222	570365.8602	3836082.63	570490.8602	3835957.63
223	570365.8602	3835957.63	570490.8602	3835832.63
224	570365.8602	3835832.63	570490.8602	3835707.63
225	570365.8602	3835707.63	570490.8602	3835582.63
226	570365.8602	3835582.63	570490.8602	3835457.63
227	570365.8602	3835457.63	570490.8602	3835332.63
228	570365.8602	3835332.63	570490.8602	3835207.63
229	570490.8602	3842332.63	570615.8602	3842207.63	78
230	570490.8602	3842207.63	570615.8602	3842082.63
231	570490.8602	3842082.63	570615.8602	3841957.63
232	570490.8602	3841957.63	570615.8602	3841832.63
233	570490.8602	3841832.63	570615.8602	3841707.63
234	570490.8602	3841707.63	570615.8602	3841582.63
235	570490.8602	3841582.63	570615.8602	3841457.63
236	570490.8602	3841457.63	570615.8602	3841332.63	73
237	570490.8602	3841332.63	570615.8602	3841207.63	72
238	570490.8602	3841207.63	570615.8602	3841082.63
239	570490.8602	3841082.63	570615.8602	3840957.63
240	570490.8602	3840957.63	570615.8602	3840832.63
241	570490.8602	3840832.63	570615.8602	3840707.63
242	570490.8602	3840707.63	570615.8602	3840582.63
243	570490.8602	3840582.63	570615.8602	3840457.63
244	570490.8602	3840457.63	570615.8602	3840332.63
245	570490.8602	3840332.63	570615.8602	3840207.63
246	570490.8602	3840207.63	570615.8602	3840082.63
247	570490.8602	3840082.63	570615.8602	3839957.63
248	570490.8602	3839957.63	570615.8602	3839832.63
249	570490.8602	3839832.63	570615.8602	3839707.63
250	570490.8602	3839707.63	570615.8602	3839582.63
251	570490.8602	3839582.63	570615.8602	3839457.63
252	570490.8602	3839457.63	570615.8602	3839332.63
253	570490.8602	3839332.63	570615.8602	3839207.63
254	570490.8602	3839207.63	570615.8602	3839082.63
255	570490.8602	3839082.63	570615.8602	3838957.63
256	570490.8602	3838957.63	570615.8602	3838832.63
257	570490.8602	3838832.63	570615.8602	3838707.63	52
258	570490.8602	3838707.63	570615.8602	3838582.63
259	570490.8602	3838582.63	570615.8602	3838457.63
260	570490.8602	3838457.63	570615.8602	3838332.63
261	570490.8602	3838332.63	570615.8602	3838207.63
262	570490.8602	3838207.63	570615.8602	3838082.63
263	570490.8602	3838082.63	570615.8602	3837957.63
264	570490.8602	3837957.63	570615.8602	3837832.63
265	570490.8602	3837832.63	570615.8602	3837707.63
266	570490.8602	3837707.63	570615.8602	3837582.63
267	570490.8602	3837582.63	570615.8602	3837457.63
268	570490.8602	3837457.63	570615.8602	3837332.63
269	570490.8602	3837332.63	570615.8602	3837207.63
270	570490.8602	3837207.63	570615.8602	3837082.63
271	570490.8602	3837082.63	570615.8602	3836957.63
272	570490.8602	3836957.63	570615.8602	3836832.63
273	570490.8602	3836832.63	570615.8602	3836707.63
274	570490.8602	3836707.63	570615.8602	3836582.63
275	570490.8602	3836582.63	570615.8602	3836457.63
276	570490.8602	3836457.63	570615.8602	3836332.63
277	570490.8602	3836332.63	570615.8602	3836207.63
278	570490.8602	3836207.63	570615.8602	3836082.63
279	570490.8602	3836082.63	570615.8602	3835957.63
280	570490.8602	3835957.63	570615.8602	3835832.63
281	570490.8602	3835832.63	570615.8602	3835707.63
282	570490.8602	3835707.63	570615.8602	3835582.63
283	570490.8602	3835582.63	570615.8602	3835457.63
284	570490.8602	3835457.63	570615.8602	3835332.63
285	570490.8602	3835332.63	570615.8602	3835207.63
286	570615.8602	3842332.63	570740.8602	3842207.63	77
287	570615.8602	3842207.63	570740.8602	3842082.63	76
288	570615.8602	3842082.63	570740.8602	3841957.63	75
289	570615.8602	3841957.63	570740.8602	3841832.63	74
290	570615.8602	3841832.63	570740.8602	3841707.63
291	570615.8602	3841707.63	570740.8602	3841582.63
292	570615.8602	3841582.63	570740.8602	3841457.63
293	570615.8602	3841457.63	570740.8602	3841332.63
294	570615.8602	3841332.63	570740.8602	3841207.63	71
295	570615.8602	3841207.63	570740.8602	3841082.63
296	570615.8602	3841082.63	570740.8602	3840957.63
297	570615.8602	3840957.63	570740.8602	3840832.63
298	570615.8602	3840832.63	570740.8602	3840707.63
299	570615.8602	3840707.63	570740.8602	3840582.63
300	570615.8602	3840582.63	570740.8602	3840457.63
301	570615.8602	3840457.63	570740.8602	3840332.63
302	570615.8602	3840332.63	570740.8602	3840207.63
303	570615.8602	3840207.63	570740.8602	3840082.63
304	570615.8602	3840082.63	570740.8602	3839957.63
305	570615.8602	3839957.63	570740.8602	3839832.63
306	570615.8602	3839832.63	570740.8602	3839707.63
307	570615.8602	3839707.63	570740.8602	3839582.63
308	570615.8602	3839582.63	570740.8602	3839457.63
309	570615.8602	3839457.63	570740.8602	3839332.63
310	570615.8602	3839332.63	570740.8602	3839207.63
311	570615.8602	3839207.63	570740.8602	3839082.63
312	570615.8602	3839082.63	570740.8602	3838957.63
313	570615.8602	3838957.63	570740.8602	3838832.63
314	570615.8602	3838832.63	570740.8602	3838707.63	51
315	570615.8602	3838707.63	570740.8602	3838582.63	50
316	570615.8602	3838582.63	570740.8602	3838457.63
317	570615.8602	3838457.63	570740.8602	3838332.63
318	570615.8602	3838332.63	570740.8602	3838207.63
319	570615.8602	3838207.63	570740.8602	3838082.63
320	570615.8602	3838082.63	570740.8602	3837957.63
321	570615.8602	3837957.63	570740.8602	3837832.63
322	570615.8602	3837832.63	570740.8602	3837707.63
323	570615.8602	3837707.63	570740.8602	3837582.63
324	570615.8602	3837582.63	570740.8602	3837457.63
325	570615.8602	3837457.63	570740.8602	3837332.63
326	570615.8602	3837332.63	570740.8602	3837207.63
327	570615.8602	3837207.63	570740.8602	3837082.63
328	570615.8602	3837082.63	570740.8602	3836957.63	33
329	570615.8602	3836957.63	570740.8602	3836832.63
330	570615.8602	3836832.63	570740.8602	3836707.63
331	570615.8602	3836707.63	570740.8602	3836582.63
332	570615.8602	3836582.63	570740.8602	3836457.63
333	570615.8602	3836457.63	570740.8602	3836332.63
334	570615.8602	3836332.63	570740.8602	3836207.63
335	570615.8602	3836207.63	570740.8602	3836082.63
336	570615.8602	3836082.63	570740.8602	3835957.63
337	570615.8602	3835957.63	570740.8602	3835832.63
338	570615.8602	3835832.63	570740.8602	3835707.63
339	570615.8602	3835707.63	570740.8602	3835582.63
340	570615.8602	3835582.63	570740.8602	3835457.63
341	570615.8602	3835457.63	570740.8602	3835332.63
342	570615.8602	3835332.63	570740.8602	3835207.63
343	570740.8602	3842332.63	570865.8602	3842207.63
344	570740.8602	3842207.63	570865.8602	3842082.63
345	570740.8602	3842082.63	570865.8602	3841957.63
346	570740.8602	3841957.63	570865.8602	3841832.63	73
347	570740.8602	3841832.63	570865.8602	3841707.63	72
348	570740.8602	3841707.63	570865.8602	3841582.63	71
349	570740.8602	3841582.63	570865.8602	3841457.63
350	570740.8602	3841457.63	570865.8602	3841332.63
351	570740.8602	3841332.63	570865.8602	3841207.63	70
352	570740.8602	3841207.63	570865.8602	3841082.63
353	570740.8602	3841082.63	570865.8602	3840957.63
354	570740.8602	3840957.63	570865.8602	3840832.63
355	570740.8602	3840832.63	570865.8602	3840707.63
356	570740.8602	3840707.63	570865.8602	3840582.63
357	570740.8602	3840582.63	570865.8602	3840457.63
358	570740.8602	3840457.63	570865.8602	3840332.63
359	570740.8602	3840332.63	570865.8602	3840207.63
360	570740.8602	3840207.63	570865.8602	3840082.63
361	570740.8602	3840082.63	570865.8602	3839957.63
362	570740.8602	3839957.63	570865.8602	3839832.63
363	570740.8602	3839832.63	570865.8602	3839707.63
364	570740.8602	3839707.63	570865.8602	3839582.63
365	570740.8602	3839582.63	570865.8602	3839457.63
366	570740.8602	3839457.63	570865.8602	3839332.63
367	570740.8602	3839332.63	570865.8602	3839207.63
368	570740.8602	3839207.63	570865.8602	3839082.63
369	570740.8602	3839082.63	570865.8602	3838957.63
370	570740.8602	3838957.63	570865.8602	3838832.63
371	570740.8602	3838832.63	570865.8602	3838707.63
372	570740.8602	3838707.63	570865.8602	3838582.63	49
373	570740.8602	3838582.63	570865.8602	3838457.63
374	570740.8602	3838457.63	570865.8602	3838332.63
375	570740.8602	3838332.63	570865.8602	3838207.63
376	570740.8602	3838207.63	570865.8602	3838082.63
377	570740.8602	3838082.63	570865.8602	3837957.63
378	570740.8602	3837957.63	570865.8602	3837832.63
379	570740.8602	3837832.63	570865.8602	3837707.63
380	570740.8602	3837707.63	570865.8602	3837582.63
381	570740.8602	3837582.63	570865.8602	3837457.63
382	570740.8602	3837457.63	570865.8602	3837332.63
383	570740.8602	3837332.63	570865.8602	3837207.63
384	570740.8602	3837207.63	570865.8602	3837082.63
385	570740.8602	3837082.63	570865.8602	3836957.63	32
386	570740.8602	3836957.63	570865.8602	3836832.63	31
387	570740.8602	3836832.63	570865.8602	3836707.63
388	570740.8602	3836707.63	570865.8602	3836582.63
389	570740.8602	3836582.63	570865.8602	3836457.63
390	570740.8602	3836457.63	570865.8602	3836332.63
391	570740.8602	3836332.63	570865.8602	3836207.63
392	570740.8602	3836207.63	570865.8602	3836082.63
393	570740.8602	3836082.63	570865.8602	3835957.63
394	570740.8602	3835957.63	570865.8602	3835832.63
395	570740.8602	3835832.63	570865.8602	3835707.63
396	570740.8602	3835707.63	570865.8602	3835582.63
397	570740.8602	3835582.63	570865.8602	3835457.63
398	570740.8602	3835457.63	570865.8602	3835332.63
399	570740.8602	3835332.63	570865.8602	3835207.63
400	570865.8602	3842332.63	570990.8602	3842207.63
401	570865.8602	3842207.63	570990.8602	3842082.63
402	570865.8602	3842082.63	570990.8602	3841957.63
403	570865.8602	3841957.63	570990.8602	3841832.63
404	570865.8602	3841832.63	570990.8602	3841707.63
405	570865.8602	3841707.63	570990.8602	3841582.63	70
406	570865.8602	3841582.63	570990.8602	3841457.63	69
407	570865.8602	3841457.63	570990.8602	3841332.63
408	570865.8602	3841332.63	570990.8602	3841207.63	69
409	570865.8602	3841207.63	570990.8602	3841082.63
410	570865.8602	3841082.63	570990.8602	3840957.63
411	570865.8602	3840957.63	570990.8602	3840832.63
412	570865.8602	3840832.63	570990.8602	3840707.63
413	570865.8602	3840707.63	570990.8602	3840582.63
414	570865.8602	3840582.63	570990.8602	3840457.63
415	570865.8602	3840457.63	570990.8602	3840332.63
416	570865.8602	3840332.63	570990.8602	3840207.63
417	570865.8602	3840207.63	570990.8602	3840082.63
418	570865.8602	3840082.63	570990.8602	3839957.63
419	570865.8602	3839957.63	570990.8602	3839832.63
420	570865.8602	3839832.63	570990.8602	3839707.63
421	570865.8602	3839707.63	570990.8602	3839582.63
422	570865.8602	3839582.63	570990.8602	3839457.63
423	570865.8602	3839457.63	570990.8602	3839332.63
424	570865.8602	3839332.63	570990.8602	3839207.63
425	570865.8602	3839207.63	570990.8602	3839082.63
426	570865.8602	3839082.63	570990.8602	3838957.63
427	570865.8602	3838957.63	570990.8602	3838832.63
428	570865.8602	3838832.63	570990.8602	3838707.63
429	570865.8602	3838707.63	570990.8602	3838582.63	48
430	570865.8602	3838582.63	570990.8602	3838457.63
431	570865.8602	3838457.63	570990.8602	3838332.63
432	570865.8602	3838332.63	570990.8602	3838207.63
433	570865.8602	3838207.63	570990.8602	3838082.63
434	570865.8602	3838082.63	570990.8602	3837957.63
435	570865.8602	3837957.63	570990.8602	3837832.63
436	570865.8602	3837832.63	570990.8602	3837707.63
437	570865.8602	3837707.63	570990.8602	3837582.63
438	570865.8602	3837582.63	570990.8602	3837457.63
439	570865.8602	3837457.63	570990.8602	3837332.63
440	570865.8602	3837332.63	570990.8602	3837207.63
441	570865.8602	3837207.63	570990.8602	3837082.63
442	570865.8602	3837082.63	570990.8602	3836957.63
443	570865.8602	3836957.63	570990.8602	3836832.63	30
444	570865.8602	3836832.63	570990.8602	3836707.63	29
445	570865.8602	3836707.63	570990.8602	3836582.63	28
446	570865.8602	3836582.63	570990.8602	3836457.63
447	570865.8602	3836457.63	570990.8602	3836332.63
448	570865.8602	3836332.63	570990.8602	3836207.63
449	570865.8602	3836207.63	570990.8602	3836082.63
450	570865.8602	3836082.63	570990.8602	3835957.63
451	570865.8602	3835957.63	570990.8602	3835832.63
452	570865.8602	3835832.63	570990.8602	3835707.63
453	570865.8602	3835707.63	570990.8602	3835582.63
454	570865.8602	3835582.63	570990.8602	3835457.63
455	570865.8602	3835457.63	570990.8602	3835332.63
456	570865.8602	3835332.63	570990.8602	3835207.63
457	570990.8602	3842332.63	571115.8602	3842207.63
458	570990.8602	3842207.63	571115.8602	3842082.63
459	570990.8602	3842082.63	571115.8602	3841957.63
460	570990.8602	3841957.63	571115.8602	3841832.63
461	570990.8602	3841832.63	571115.8602	3841707.63
462	570990.8602	3841707.63	571115.8602	3841582.63
463	570990.8602	3841582.63	571115.8602	3841457.63	68
464	570990.8602	3841457.63	571115.8602	3841332.63	67
465	570990.8602	3841332.63	571115.8602	3841207.63	68
466	570990.8602	3841207.63	571115.8602	3841082.63
467	570990.8602	3841082.63	571115.8602	3840957.63
468	570990.8602	3840957.63	571115.8602	3840832.63
469	570990.8602	3840832.63	571115.8602	3840707.63
470	570990.8602	3840707.63	571115.8602	3840582.63
471	570990.8602	3840582.63	571115.8602	3840457.63
472	570990.8602	3840457.63	571115.8602	3840332.63
473	570990.8602	3840332.63	571115.8602	3840207.63
474	570990.8602	3840207.63	571115.8602	3840082.63
475	570990.8602	3840082.63	571115.8602	3839957.63
476	570990.8602	3839957.63	571115.8602	3839832.63
477	570990.8602	3839832.63	571115.8602	3839707.63
478	570990.8602	3839707.63	571115.8602	3839582.63
479	570990.8602	3839582.63	571115.8602	3839457.63
480	570990.8602	3839457.63	571115.8602	3839332.63
481	570990.8602	3839332.63	571115.8602	3839207.63
482	570990.8602	3839207.63	571115.8602	3839082.63	49
483	570990.8602	3839082.63	571115.8602	3838957.63
484	570990.8602	3838957.63	571115.8602	3838832.63
485	570990.8602	3838832.63	571115.8602	3838707.63
486	570990.8602	3838707.63	571115.8602	3838582.63	47
487	570990.8602	3838582.63	571115.8602	3838457.63
488	570990.8602	3838457.63	571115.8602	3838332.63
489	570990.8602	3838332.63	571115.8602	3838207.63
490	570990.8602	3838207.63	571115.8602	3838082.63
491	570990.8602	3838082.63	571115.8602	3837957.63
492	570990.8602	3837957.63	571115.8602	3837832.63
493	570990.8602	3837832.63	571115.8602	3837707.63
494	570990.8602	3837707.63	571115.8602	3837582.63
495	570990.8602	3837582.63	571115.8602	3837457.63
496	570990.8602	3837457.63	571115.8602	3837332.63
497	570990.8602	3837332.63	571115.8602	3837207.63
498	570990.8602	3837207.63	571115.8602	3837082.63
499	570990.8602	3837082.63	571115.8602	3836957.63
500	570990.8602	3836957.63	571115.8602	3836832.63
501	570990.8602	3836832.63	571115.8602	3836707.63
502	570990.8602	3836707.63	571115.8602	3836582.63	27
503	570990.8602	3836582.63	571115.8602	3836457.63
504	570990.8602	3836457.63	571115.8602	3836332.63
505	570990.8602	3836332.63	571115.8602	3836207.63
506	570990.8602	3836207.63	571115.8602	3836082.63
507	570990.8602	3836082.63	571115.8602	3835957.63
508	570990.8602	3835957.63	571115.8602	3835832.63
509	570990.8602	3835832.63	571115.8602	3835707.63
510	570990.8602	3835707.63	571115.8602	3835582.63
511	570990.8602	3835582.63	571115.8602	3835457.63
512	570990.8602	3835457.63	571115.8602	3835332.63
513	570990.8602	3835332.63	571115.8602	3835207.63
514	571115.8602	3842332.63	571240.8602	3842207.63
515	571115.8602	3842207.63	571240.8602	3842082.63
516	571115.8602	3842082.63	571240.8602	3841957.63
517	571115.8602	3841957.63	571240.8602	3841832.63
518	571115.8602	3841832.63	571240.8602	3841707.63
519	571115.8602	3841707.63	571240.8602	3841582.63
520	571115.8602	3841582.63	571240.8602	3841457.63	67
521	571115.8602	3841457.63	571240.8602	3841332.63	66
522	571115.8602	3841332.63	571240.8602	3841207.63
523	571115.8602	3841207.63	571240.8602	3841082.63
524	571115.8602	3841082.63	571240.8602	3840957.63
525	571115.8602	3840957.63	571240.8602	3840832.63
526	571115.8602	3840832.63	571240.8602	3840707.63
527	571115.8602	3840707.63	571240.8602	3840582.63
528	571115.8602	3840582.63	571240.8602	3840457.63
529	571115.8602	3840457.63	571240.8602	3840332.63
530	571115.8602	3840332.63	571240.8602	3840207.63
531	571115.8602	3840207.63	571240.8602	3840082.63
532	571115.8602	3840082.63	571240.8602	3839957.63
533	571115.8602	3839957.63	571240.8602	3839832.63
534	571115.8602	3839832.63	571240.8602	3839707.63
535	571115.8602	3839707.63	571240.8602	3839582.63
536	571115.8602	3839582.63	571240.8602	3839457.63
537	571115.8602	3839457.63	571240.8602	3839332.63
538	571115.8602	3839332.63	571240.8602	3839207.63
539	571115.8602	3839207.63	571240.8602	3839082.63	48
540	571115.8602	3839082.63	571240.8602	3838957.63	47
541	571115.8602	3838957.63	571240.8602	3838832.63
542	571115.8602	3838832.63	571240.8602	3838707.63
543	571115.8602	3838707.63	571240.8602	3838582.63	46
544	571115.8602	3838582.63	571240.8602	3838457.63
545	571115.8602	3838457.63	571240.8602	3838332.63
546	571115.8602	3838332.63	571240.8602	3838207.63
547	571115.8602	3838207.63	571240.8602	3838082.63
548	571115.8602	3838082.63	571240.8602	3837957.63
549	571115.8602	3837957.63	571240.8602	3837832.63
550	571115.8602	3837832.63	571240.8602	3837707.63
551	571115.8602	3837707.63	571240.8602	3837582.63
552	571115.8602	3837582.63	571240.8602	3837457.63
553	571115.8602	3837457.63	571240.8602	3837332.63
554	571115.8602	3837332.63	571240.8602	3837207.63
555	571115.8602	3837207.63	571240.8602	3837082.63
556	571115.8602	3837082.63	571240.8602	3836957.63
557	571115.8602	3836957.63	571240.8602	3836832.63
558	571115.8602	3836832.63	571240.8602	3836707.63
559	571115.8602	3836707.63	571240.8602	3836582.63	26
560	571115.8602	3836582.63	571240.8602	3836457.63	25
561	571115.8602	3836457.63	571240.8602	3836332.63
562	571115.8602	3836332.63	571240.8602	3836207.63
563	571115.8602	3836207.63	571240.8602	3836082.63
564	571115.8602	3836082.63	571240.8602	3835957.63
565	571115.8602	3835957.63	571240.8602	3835832.63
566	571115.8602	3835832.63	571240.8602	3835707.63
567	571115.8602	3835707.63	571240.8602	3835582.63
568	571115.8602	3835582.63	571240.8602	3835457.63
569	571115.8602	3835457.63	571240.8602	3835332.63
570	571115.8602	3835332.63	571240.8602	3835207.63
571	571240.8602	3842332.63	571365.8602	3842207.63
572	571240.8602	3842207.63	571365.8602	3842082.63
573	571240.8602	3842082.63	571365.8602	3841957.63
574	571240.8602	3841957.63	571365.8602	3841832.63
575	571240.8602	3841832.63	571365.8602	3841707.63
576	571240.8602	3841707.63	571365.8602	3841582.63
577	571240.8602	3841582.63	571365.8602	3841457.63
578	571240.8602	3841457.63	571365.8602	3841332.63	65
579	571240.8602	3841332.63	571365.8602	3841207.63	64
580	571240.8602	3841207.63	571365.8602	3841082.63	63
581	571240.8602	3841082.63	571365.8602	3840957.63	62
582	571240.8602	3840957.63	571365.8602	3840832.63	61
583	571240.8602	3840832.63	571365.8602	3840707.63	60
584	571240.8602	3840707.63	571365.8602	3840582.63	59
585	571240.8602	3840582.63	571365.8602	3840457.63	58
586	571240.8602	3840457.63	571365.8602	3840332.63	57
587	571240.8602	3840332.63	571365.8602	3840207.63	56
588	571240.8602	3840207.63	571365.8602	3840082.63
589	571240.8602	3840082.63	571365.8602	3839957.63
590	571240.8602	3839957.63	571365.8602	3839832.63
591	571240.8602	3839832.63	571365.8602	3839707.63
592	571240.8602	3839707.63	571365.8602	3839582.63
593	571240.8602	3839582.63	571365.8602	3839457.63
594	571240.8602	3839457.63	571365.8602	3839332.63
595	571240.8602	3839332.63	571365.8602	3839207.63
596	571240.8602	3839207.63	571365.8602	3839082.63
597	571240.8602	3839082.63	571365.8602	3838957.63	46
598	571240.8602	3838957.63	571365.8602	3838832.63
599	571240.8602	3838832.63	571365.8602	3838707.63
600	571240.8602	3838707.63	571365.8602	3838582.63	45
601	571240.8602	3838582.63	571365.8602	3838457.63
602	571240.8602	3838457.63	571365.8602	3838332.63
603	571240.8602	3838332.63	571365.8602	3838207.63
604	571240.8602	3838207.63	571365.8602	3838082.63
605	571240.8602	3838082.63	571365.8602	3837957.63
606	571240.8602	3837957.63	571365.8602	3837832.63
607	571240.8602	3837832.63	571365.8602	3837707.63
608	571240.8602	3837707.63	571365.8602	3837582.63
609	571240.8602	3837582.63	571365.8602	3837457.63
610	571240.8602	3837457.63	571365.8602	3837332.63
611	571240.8602	3837332.63	571365.8602	3837207.63
612	571240.8602	3837207.63	571365.8602	3837082.63
613	571240.8602	3837082.63	571365.8602	3836957.63
614	571240.8602	3836957.63	571365.8602	3836832.63
615	571240.8602	3836832.63	571365.8602	3836707.63
616	571240.8602	3836707.63	571365.8602	3836582.63
617	571240.8602	3836582.63	571365.8602	3836457.63	24
618	571240.8602	3836457.63	571365.8602	3836332.63
619	571240.8602	3836332.63	571365.8602	3836207.63
620	571240.8602	3836207.63	571365.8602	3836082.63
621	571240.8602	3836082.63	571365.8602	3835957.63
622	571240.8602	3835957.63	571365.8602	3835832.63
623	571240.8602	3835832.63	571365.8602	3835707.63
624	571240.8602	3835707.63	571365.8602	3835582.63
625	571240.8602	3835582.63	571365.8602	3835457.63
626	571240.8602	3835457.63	571365.8602	3835332.63
627	571240.8602	3835332.63	571365.8602	3835207.63
628	571365.8602	3842332.63	571490.8602	3842207.63
629	571365.8602	3842207.63	571490.8602	3842082.63
630	571365.8602	3842082.63	571490.8602	3841957.63
631	571365.8602	3841957.63	571490.8602	3841832.63
632	571365.8602	3841832.63	571490.8602	3841707.63
633	571365.8602	3841707.63	571490.8602	3841582.63
634	571365.8602	3841582.63	571490.8602	3841457.63
635	571365.8602	3841457.63	571490.8602	3841332.63
636	571365.8602	3841332.63	571490.8602	3841207.63
637	571365.8602	3841207.63	571490.8602	3841082.63
638	571365.8602	3841082.63	571490.8602	3840957.63
639	571365.8602	3840957.63	571490.8602	3840832.63
640	571365.8602	3840832.63	571490.8602	3840707.63
641	571365.8602	3840707.63	571490.8602	3840582.63
642	571365.8602	3840582.63	571490.8602	3840457.63
643	571365.8602	3840457.63	571490.8602	3840332.63
644	571365.8602	3840332.63	571490.8602	3840207.63	55
645	571365.8602	3840207.63	571490.8602	3840082.63
646	571365.8602	3840082.63	571490.8602	3839957.63
647	571365.8602	3839957.63	571490.8602	3839832.63
648	571365.8602	3839832.63	571490.8602	3839707.63
649	571365.8602	3839707.63	571490.8602	3839582.63
650	571365.8602	3839582.63	571490.8602	3839457.63
651	571365.8602	3839457.63	571490.8602	3839332.63
652	571365.8602	3839332.63	571490.8602	3839207.63
653	571365.8602	3839207.63	571490.8602	3839082.63
654	571365.8602	3839082.63	571490.8602	3838957.63	45
655	571365.8602	3838957.63	571490.8602	3838832.63
656	571365.8602	3838832.63	571490.8602	3838707.63
657	571365.8602	3838707.63	571490.8602	3838582.63	44
658	571365.8602	3838582.63	571490.8602	3838457.63
659	571365.8602	3838457.63	571490.8602	3838332.63
660	571365.8602	3838332.63	571490.8602	3838207.63
661	571365.8602	3838207.63	571490.8602	3838082.63
662	571365.8602	3838082.63	571490.8602	3837957.63
663	571365.8602	3837957.63	571490.8602	3837832.63
664	571365.8602	3837832.63	571490.8602	3837707.63
665	571365.8602	3837707.63	571490.8602	3837582.63
666	571365.8602	3837582.63	571490.8602	3837457.63
667	571365.8602	3837457.63	571490.8602	3837332.63
668	571365.8602	3837332.63	571490.8602	3837207.63
669	571365.8602	3837207.63	571490.8602	3837082.63
670	571365.8602	3837082.63	571490.8602	3836957.63
671	571365.8602	3836957.63	571490.8602	3836832.63
672	571365.8602	3836832.63	571490.8602	3836707.63
673	571365.8602	3836707.63	571490.8602	3836582.63
674	571365.8602	3836582.63	571490.8602	3836457.63	23
675	571365.8602	3836457.63	571490.8602	3836332.63
676	571365.8602	3836332.63	571490.8602	3836207.63
677	571365.8602	3836207.63	571490.8602	3836082.63
678	571365.8602	3836082.63	571490.8602	3835957.63
679	571365.8602	3835957.63	571490.8602	3835832.63
680	571365.8602	3835832.63	571490.8602	3835707.63
681	571365.8602	3835707.63	571490.8602	3835582.63
682	571365.8602	3835582.63	571490.8602	3835457.63
683	571365.8602	3835457.63	571490.8602	3835332.63
684	571365.8602	3835332.63	571490.8602	3835207.63
685	571490.8602	3842332.63	571615.8602	3842207.63
686	571490.8602	3842207.63	571615.8602	3842082.63
687	571490.8602	3842082.63	571615.8602	3841957.63
688	571490.8602	3841957.63	571615.8602	3841832.63
689	571490.8602	3841832.63	571615.8602	3841707.63
690	571490.8602	3841707.63	571615.8602	3841582.63
691	571490.8602	3841582.63	571615.8602	3841457.63
692	571490.8602	3841457.63	571615.8602	3841332.63
693	571490.8602	3841332.63	571615.8602	3841207.63
694	571490.8602	3841207.63	571615.8602	3841082.63
695	571490.8602	3841082.63	571615.8602	3840957.63
696	571490.8602	3840957.63	571615.8602	3840832.63
697	571490.8602	3840832.63	571615.8602	3840707.63
698	571490.8602	3840707.63	571615.8602	3840582.63
699	571490.8602	3840582.63	571615.8602	3840457.63
700	571490.8602	3840457.63	571615.8602	3840332.63
701	571490.8602	3840332.63	571615.8602	3840207.63	54
702	571490.8602	3840207.63	571615.8602	3840082.63
703	571490.8602	3840082.63	571615.8602	3839957.63
704	571490.8602	3839957.63	571615.8602	3839832.63
705	571490.8602	3839832.63	571615.8602	3839707.63
706	571490.8602	3839707.63	571615.8602	3839582.63
707	571490.8602	3839582.63	571615.8602	3839457.63
708	571490.8602	3839457.63	571615.8602	3839332.63	47
709	571490.8602	3839332.63	571615.8602	3839207.63	46
710	571490.8602	3839207.63	571615.8602	3839082.63	45
711	571490.8602	3839082.63	571615.8602	3838957.63	44
712	571490.8602	3838957.63	571615.8602	3838832.63
713	571490.8602	3838832.63	571615.8602	3838707.63
714	571490.8602	3838707.63	571615.8602	3838582.63	43
715	571490.8602	3838582.63	571615.8602	3838457.63	42
716	571490.8602	3838457.63	571615.8602	3838332.63
717	571490.8602	3838332.63	571615.8602	3838207.63
718	571490.8602	3838207.63	571615.8602	3838082.63
719	571490.8602	3838082.63	571615.8602	3837957.63
720	571490.8602	3837957.63	571615.8602	3837832.63
721	571490.8602	3837832.63	571615.8602	3837707.63
722	571490.8602	3837707.63	571615.8602	3837582.63
723	571490.8602	3837582.63	571615.8602	3837457.63
724	571490.8602	3837457.63	571615.8602	3837332.63	29
725	571490.8602	3837332.63	571615.8602	3837207.63	28
726	571490.8602	3837207.63	571615.8602	3837082.63	27
727	571490.8602	3837082.63	571615.8602	3836957.63
728	571490.8602	3836957.63	571615.8602	3836832.63
729	571490.8602	3836832.63	571615.8602	3836707.63
730	571490.8602	3836707.63	571615.8602	3836582.63
731	571490.8602	3836582.63	571615.8602	3836457.63	22
732	571490.8602	3836457.63	571615.8602	3836332.63
733	571490.8602	3836332.63	571615.8602	3836207.63
734	571490.8602	3836207.63	571615.8602	3836082.63
735	571490.8602	3836082.63	571615.8602	3835957.63
736	571490.8602	3835957.63	571615.8602	3835832.63
737	571490.8602	3835832.63	571615.8602	3835707.63
738	571490.8602	3835707.63	571615.8602	3835582.63
739	571490.8602	3835582.63	571615.8602	3835457.63
740	571490.8602	3835457.63	571615.8602	3835332.63
741	571490.8602	3835332.63	571615.8602	3835207.63
742	571615.8602	3842332.63	571740.8602	3842207.63
743	571615.8602	3842207.63	571740.8602	3842082.63
744	571615.8602	3842082.63	571740.8602	3841957.63
745	571615.8602	3841957.63	571740.8602	3841832.63
746	571615.8602	3841832.63	571740.8602	3841707.63
747	571615.8602	3841707.63	571740.8602	3841582.63
748	571615.8602	3841582.63	571740.8602	3841457.63
749	571615.8602	3841457.63	571740.8602	3841332.63
750	571615.8602	3841332.63	571740.8602	3841207.63
751	571615.8602	3841207.63	571740.8602	3841082.63
752	571615.8602	3841082.63	571740.8602	3840957.63
753	571615.8602	3840957.63	571740.8602	3840832.63
754	571615.8602	3840832.63	571740.8602	3840707.63
755	571615.8602	3840707.63	571740.8602	3840582.63
756	571615.8602	3840582.63	571740.8602	3840457.63
757	571615.8602	3840457.63	571740.8602	3840332.63
758	571615.8602	3840332.63	571740.8602	3840207.63	53
759	571615.8602	3840207.63	571740.8602	3840082.63	52
760	571615.8602	3840082.63	571740.8602	3839957.63	51
761	571615.8602	3839957.63	571740.8602	3839832.63
762	571615.8602	3839832.63	571740.8602	3839707.63
763	571615.8602	3839707.63	571740.8602	3839582.63
764	571615.8602	3839582.63	571740.8602	3839457.63
765	571615.8602	3839457.63	571740.8602	3839332.63
766	571615.8602	3839332.63	571740.8602	3839207.63
767	571615.8602	3839207.63	571740.8602	3839082.63
768	571615.8602	3839082.63	571740.8602	3838957.63	43
769	571615.8602	3838957.63	571740.8602	3838832.63	42
770	571615.8602	3838832.63	571740.8602	3838707.63
771	571615.8602	3838707.63	571740.8602	3838582.63
772	571615.8602	3838582.63	571740.8602	3838457.63	41
773	571615.8602	3838457.63	571740.8602	3838332.63
774	571615.8602	3838332.63	571740.8602	3838207.63
775	571615.8602	3838207.63	571740.8602	3838082.63
776	571615.8602	3838082.63	571740.8602	3837957.63
777	571615.8602	3837957.63	571740.8602	3837832.63
778	571615.8602	3837832.63	571740.8602	3837707.63
779	571615.8602	3837707.63	571740.8602	3837582.63
780	571615.8602	3837582.63	571740.8602	3837457.63
781	571615.8602	3837457.63	571740.8602	3837332.63
782	571615.8602	3837332.63	571740.8602	3837207.63
783	571615.8602	3837207.63	571740.8602	3837082.63	26
784	571615.8602	3837082.63	571740.8602	3836957.63
785	571615.8602	3836957.63	571740.8602	3836832.63
786	571615.8602	3836832.63	571740.8602	3836707.63
787	571615.8602	3836707.63	571740.8602	3836582.63
788	571615.8602	3836582.63	571740.8602	3836457.63	21
789	571615.8602	3836457.63	571740.8602	3836332.63
790	571615.8602	3836332.63	571740.8602	3836207.63
791	571615.8602	3836207.63	571740.8602	3836082.63
792	571615.8602	3836082.63	571740.8602	3835957.63
793	571615.8602	3835957.63	571740.8602	3835832.63
794	571615.8602	3835832.63	571740.8602	3835707.63
795	571615.8602	3835707.63	571740.8602	3835582.63
796	571615.8602	3835582.63	571740.8602	3835457.63
797	571615.8602	3835457.63	571740.8602	3835332.63
798	571615.8602	3835332.63	571740.8602	3835207.63
799	571740.8602	3842332.63	571865.8602	3842207.63
800	571740.8602	3842207.63	571865.8602	3842082.63
801	571740.8602	3842082.63	571865.8602	3841957.63
802	571740.8602	3841957.63	571865.8602	3841832.63
803	571740.8602	3841832.63	571865.8602	3841707.63
804	571740.8602	3841707.63	571865.8602	3841582.63
805	571740.8602	3841582.63	571865.8602	3841457.63
806	571740.8602	3841457.63	571865.8602	3841332.63
807	571740.8602	3841332.63	571865.8602	3841207.63
808	571740.8602	3841207.63	571865.8602	3841082.63
809	571740.8602	3841082.63	571865.8602	3840957.63
810	571740.8602	3840957.63	571865.8602	3840832.63
811	571740.8602	3840832.63	571865.8602	3840707.63
812	571740.8602	3840707.63	571865.8602	3840582.63
813	571740.8602	3840582.63	571865.8602	3840457.63
814	571740.8602	3840457.63	571865.8602	3840332.63
815	571740.8602	3840332.63	571865.8602	3840207.63
816	571740.8602	3840207.63	571865.8602	3840082.63
817	571740.8602	3840082.63	571865.8602	3839957.63	50
818	571740.8602	3839957.63	571865.8602	3839832.63	49
819	571740.8602	3839832.63	571865.8602	3839707.63	48
820	571740.8602	3839707.63	571865.8602	3839582.63	47
821	571740.8602	3839582.63	571865.8602	3839457.63	46
822	571740.8602	3839457.63	571865.8602	3839332.63	45
823	571740.8602	3839332.63	571865.8602	3839207.63
824	571740.8602	3839207.63	571865.8602	3839082.63
825	571740.8602	3839082.63	571865.8602	3838957.63
826	571740.8602	3838957.63	571865.8602	3838832.63	41
827	571740.8602	3838832.63	571865.8602	3838707.63	40
828	571740.8602	3838707.63	571865.8602	3838582.63	39
829	571740.8602	3838582.63	571865.8602	3838457.63	40
830	571740.8602	3838457.63	571865.8602	3838332.63
831	571740.8602	3838332.63	571865.8602	3838207.63
832	571740.8602	3838207.63	571865.8602	3838082.63
833	571740.8602	3838082.63	571865.8602	3837957.63
834	571740.8602	3837957.63	571865.8602	3837832.63
835	571740.8602	3837832.63	571865.8602	3837707.63
836	571740.8602	3837707.63	571865.8602	3837582.63
837	571740.8602	3837582.63	571865.8602	3837457.63
838	571740.8602	3837457.63	571865.8602	3837332.63
839	571740.8602	3837332.63	571865.8602	3837207.63
840	571740.8602	3837207.63	571865.8602	3837082.63	25
841	571740.8602	3837082.63	571865.8602	3836957.63
842	571740.8602	3836957.63	571865.8602	3836832.63
843	571740.8602	3836832.63	571865.8602	3836707.63
844	571740.8602	3836707.63	571865.8602	3836582.63
845	571740.8602	3836582.63	571865.8602	3836457.63	20
846	571740.8602	3836457.63	571865.8602	3836332.63
847	571740.8602	3836332.63	571865.8602	3836207.63
848	571740.8602	3836207.63	571865.8602	3836082.63
849	571740.8602	3836082.63	571865.8602	3835957.63
850	571740.8602	3835957.63	571865.8602	3835832.63
851	571740.8602	3835832.63	571865.8602	3835707.63
852	571740.8602	3835707.63	571865.8602	3835582.63
853	571740.8602	3835582.63	571865.8602	3835457.63
854	571740.8602	3835457.63	571865.8602	3835332.63
855	571740.8602	3835332.63	571865.8602	3835207.63
856	571865.8602	3842332.63	571990.8602	3842207.63
857	571865.8602	3842207.63	571990.8602	3842082.63
858	571865.8602	3842082.63	571990.8602	3841957.63
859	571865.8602	3841957.63	571990.8602	3841832.63
860	571865.8602	3841832.63	571990.8602	3841707.63
861	571865.8602	3841707.63	571990.8602	3841582.63
862	571865.8602	3841582.63	571990.8602	3841457.63
863	571865.8602	3841457.63	571990.8602	3841332.63
864	571865.8602	3841332.63	571990.8602	3841207.63
865	571865.8602	3841207.63	571990.8602	3841082.63
866	571865.8602	3841082.63	571990.8602	3840957.63
867	571865.8602	3840957.63	571990.8602	3840832.63
868	571865.8602	3840832.63	571990.8602	3840707.63
869	571865.8602	3840707.63	571990.8602	3840582.63
870	571865.8602	3840582.63	571990.8602	3840457.63
871	571865.8602	3840457.63	571990.8602	3840332.63
872	571865.8602	3840332.63	571990.8602	3840207.63
873	571865.8602	3840207.63	571990.8602	3840082.63
874	571865.8602	3840082.63	571990.8602	3839957.63
875	571865.8602	3839957.63	571990.8602	3839832.63
876	571865.8602	3839832.63	571990.8602	3839707.63
877	571865.8602	3839707.63	571990.8602	3839582.63	46
878	571865.8602	3839582.63	571990.8602	3839457.63	45
879	571865.8602	3839457.63	571990.8602	3839332.63	44
880	571865.8602	3839332.63	571990.8602	3839207.63	43
881	571865.8602	3839207.63	571990.8602	3839082.63	42
882	571865.8602	3839082.63	571990.8602	3838957.63	41
883	571865.8602	3838957.63	571990.8602	3838832.63	40
884	571865.8602	3838832.63	571990.8602	3838707.63	39
885	571865.8602	3838707.63	571990.8602	3838582.63	38
886	571865.8602	3838582.63	571990.8602	3838457.63	37
887	571865.8602	3838457.63	571990.8602	3838332.63	36
888	571865.8602	3838332.63	571990.8602	3838207.63	35
889	571865.8602	3838207.63	571990.8602	3838082.63	34
890	571865.8602	3838082.63	571990.8602	3837957.63	33
891	571865.8602	3837957.63	571990.8602	3837832.63	32
892	571865.8602	3837832.63	571990.8602	3837707.63	31
893	571865.8602	3837707.63	571990.8602	3837582.63
894	571865.8602	3837582.63	571990.8602	3837457.63
895	571865.8602	3837457.63	571990.8602	3837332.63
896	571865.8602	3837332.63	571990.8602	3837207.63	25
897	571865.8602	3837207.63	571990.8602	3837082.63	24
898	571865.8602	3837082.63	571990.8602	3836957.63	23
899	571865.8602	3836957.63	571990.8602	3836832.63
900	571865.8602	3836832.63	571990.8602	3836707.63
901	571865.8602	3836707.63	571990.8602	3836582.63
902	571865.8602	3836582.63	571990.8602	3836457.63	19
903	571865.8602	3836457.63	571990.8602	3836332.63
904	571865.8602	3836332.63	571990.8602	3836207.63	15
905	571865.8602	3836207.63	571990.8602	3836082.63	14
906	571865.8602	3836082.63	571990.8602	3835957.63	13
907	571865.8602	3835957.63	571990.8602	3835832.63
908	571865.8602	3835832.63	571990.8602	3835707.63
909	571865.8602	3835707.63	571990.8602	3835582.63
910	571865.8602	3835582.63	571990.8602	3835457.63
911	571865.8602	3835457.63	571990.8602	3835332.63
912	571865.8602	3835332.63	571990.8602	3835207.63
913	571990.8602	3842332.63	572115.8602	3842207.63
914	571990.8602	3842207.63	572115.8602	3842082.63
915	571990.8602	3842082.63	572115.8602	3841957.63
916	571990.8602	3841957.63	572115.8602	3841832.63
917	571990.8602	3841832.63	572115.8602	3841707.63
918	571990.8602	3841707.63	572115.8602	3841582.63
919	571990.8602	3841582.63	572115.8602	3841457.63
920	571990.8602	3841457.63	572115.8602	3841332.63
921	571990.8602	3841332.63	572115.8602	3841207.63
922	571990.8602	3841207.63	572115.8602	3841082.63
923	571990.8602	3841082.63	572115.8602	3840957.63
924	571990.8602	3840957.63	572115.8602	3840832.63
925	571990.8602	3840832.63	572115.8602	3840707.63
926	571990.8602	3840707.63	572115.8602	3840582.63
927	571990.8602	3840582.63	572115.8602	3840457.63
928	571990.8602	3840457.63	572115.8602	3840332.63
929	571990.8602	3840332.63	572115.8602	3840207.63
930	571990.8602	3840207.63	572115.8602	3840082.63
931	571990.8602	3840082.63	572115.8602	3839957.63
932	571990.8602	3839957.63	572115.8602	3839832.63
933	571990.8602	3839832.63	572115.8602	3839707.63
934	571990.8602	3839707.63	572115.8602	3839582.63
935	571990.8602	3839582.63	572115.8602	3839457.63
936	571990.8602	3839457.63	572115.8602	3839332.63
937	571990.8602	3839332.63	572115.8602	3839207.63
938	571990.8602	3839207.63	572115.8602	3839082.63
939	571990.8602	3839082.63	572115.8602	3838957.63
940	571990.8602	3838957.63	572115.8602	3838832.63
941	571990.8602	3838832.63	572115.8602	3838707.63
942	571990.8602	3838707.63	572115.8602	3838582.63
943	571990.8602	3838582.63	572115.8602	3838457.63
944	571990.8602	3838457.63	572115.8602	3838332.63
945	571990.8602	3838332.63	572115.8602	3838207.63
946	571990.8602	3838207.63	572115.8602	3838082.63
947	571990.8602	3838082.63	572115.8602	3837957.63	32
948	571990.8602	3837957.63	572115.8602	3837832.63	31
949	571990.8602	3837832.63	572115.8602	3837707.63	30
950	571990.8602	3837707.63	572115.8602	3837582.63	29
951	571990.8602	3837582.63	572115.8602	3837457.63	28
952	571990.8602	3837457.63	572115.8602	3837332.63	27
953	571990.8602	3837332.63	572115.8602	3837207.63	26
954	571990.8602	3837207.63	572115.8602	3837082.63
955	571990.8602	3837082.63	572115.8602	3836957.63	22
956	571990.8602	3836957.63	572115.8602	3836832.63	21
957	571990.8602	3836832.63	572115.8602	3836707.63	20
958	571990.8602	3836707.63	572115.8602	3836582.63	19
959	571990.8602	3836582.63	572115.8602	3836457.63	18
960	571990.8602	3836457.63	572115.8602	3836332.63	17
961	571990.8602	3836332.63	572115.8602	3836207.63	16
962	571990.8602	3836207.63	572115.8602	3836082.63
963	571990.8602	3836082.63	572115.8602	3835957.63	12
964	571990.8602	3835957.63	572115.8602	3835832.63	11
965	571990.8602	3835832.63	572115.8602	3835707.63	10
966	571990.8602	3835707.63	572115.8602	3835582.63	9
967	571990.8602	3835582.63	572115.8602	3835457.63	8
968	571990.8602	3835457.63	572115.8602	3835332.63	2
969	571990.8602	3835332.63	572115.8602	3835207.63	1
970	572115.8602	3842332.63	572240.8602	3842207.63
971	572115.8602	3842207.63	572240.8602	3842082.63
972	572115.8602	3842082.63	572240.8602	3841957.63
973	572115.8602	3841957.63	572240.8602	3841832.63
974	572115.8602	3841832.63	572240.8602	3841707.63
975	572115.8602	3841707.63	572240.8602	3841582.63
976	572115.8602	3841582.63	572240.8602	3841457.63
977	572115.8602	3841457.63	572240.8602	3841332.63
978	572115.8602	3841332.63	572240.8602	3841207.63
979	572115.8602	3841207.63	572240.8602	3841082.63
980	572115.8602	3841082.63	572240.8602	3840957.63
981	572115.8602	3840957.63	572240.8602	3840832.63
982	572115.8602	3840832.63	572240.8602	3840707.63
983	572115.8602	3840707.63	572240.8602	3840582.63
984	572115.8602	3840582.63	572240.8602	3840457.63
985	572115.8602	3840457.63	572240.8602	3840332.63
986	572115.8602	3840332.63	572240.8602	3840207.63
987	572115.8602	3840207.63	572240.8602	3840082.63
988	572115.8602	3840082.63	572240.8602	3839957.63
989	572115.8602	3839957.63	572240.8602	3839832.63
990	572115.8602	3839832.63	572240.8602	3839707.63
991	572115.8602	3839707.63	572240.8602	3839582.63
992	572115.8602	3839582.63	572240.8602	3839457.63
993	572115.8602	3839457.63	572240.8602	3839332.63
994	572115.8602	3839332.63	572240.8602	3839207.63
995	572115.8602	3839207.63	572240.8602	3839082.63
996	572115.8602	3839082.63	572240.8602	3838957.63
997	572115.8602	3838957.63	572240.8602	3838832.63
998	572115.8602	3838832.63	572240.8602	3838707.63
999	572115.8602	3838707.63	572240.8602	3838582.63
1000	572115.8602	3838582.63	572240.8602	3838457.63
1001	572115.8602	3838457.63	572240.8602	3838332.63
1002	572115.8602	3838332.63	572240.8602	3838207.63
1003	572115.8602	3838207.63	572240.8602	3838082.63
1004	572115.8602	3838082.63	572240.8602	3837957.63
1005	572115.8602	3837957.63	572240.8602	3837832.63
1006	572115.8602	3837832.63	572240.8602	3837707.63
1007	572115.8602	3837707.63	572240.8602	3837582.63
1008	572115.8602	3837582.63	572240.8602	3837457.63
1009	572115.8602	3837457.63	572240.8602	3837332.63
1010	572115.8602	3837332.63	572240.8602	3837207.63
1011	572115.8602	3837207.63	572240.8602	3837082.63
1012	572115.8602	3837082.63	572240.8602	3836957.63
1013	572115.8602	3836957.63	572240.8602	3836832.63
1014	572115.8602	3836832.63	572240.8602	3836707.63
1015	572115.8602	3836707.63	572240.8602	3836582.63
1016	572115.8602	3836582.63	572240.8602	3836457.63
1017	572115.8602	3836457.63	572240.8602	3836332.63
1018	572115.8602	3836332.63	572240.8602	3836207.63	13
1019	572115.8602	3836207.63	572240.8602	3836082.63
1020	572115.8602	3836082.63	572240.8602	3835957.63
1021	572115.8602	3835957.63	572240.8602	3835832.63
1022	572115.8602	3835832.63	572240.8602	3835707.63
1023	572115.8602	3835707.63	572240.8602	3835582.63
1024	572115.8602	3835582.63	572240.8602	3835457.63	7
1025	572115.8602	3835457.63	572240.8602	3835332.63	6
1026	572115.8602	3835332.63	572240.8602	3835207.63
1027	572240.8602	3842332.63	572365.8602	3842207.63
1028	572240.8602	3842207.63	572365.8602	3842082.63
1029	572240.8602	3842082.63	572365.8602	3841957.63
1030	572240.8602	3841957.63	572365.8602	3841832.63
1031	572240.8602	3841832.63	572365.8602	3841707.63
1032	572240.8602	3841707.63	572365.8602	3841582.63
1033	572240.8602	3841582.63	572365.8602	3841457.63
1034	572240.8602	3841457.63	572365.8602	3841332.63
1035	572240.8602	3841332.63	572365.8602	3841207.63
1036	572240.8602	3841207.63	572365.8602	3841082.63
1037	572240.8602	3841082.63	572365.8602	3840957.63
1038	572240.8602	3840957.63	572365.8602	3840832.63
1039	572240.8602	3840832.63	572365.8602	3840707.63
1040	572240.8602	3840707.63	572365.8602	3840582.63
1041	572240.8602	3840582.63	572365.8602	3840457.63
1042	572240.8602	3840457.63	572365.8602	3840332.63
1043	572240.8602	3840332.63	572365.8602	3840207.63
1044	572240.8602	3840207.63	572365.8602	3840082.63
1045	572240.8602	3840082.63	572365.8602	3839957.63
1046	572240.8602	3839957.63	572365.8602	3839832.63
1047	572240.8602	3839832.63	572365.8602	3839707.63
1048	572240.8602	3839707.63	572365.8602	3839582.63
1049	572240.8602	3839582.63	572365.8602	3839457.63
1050	572240.8602	3839457.63	572365.8602	3839332.63
1051	572240.8602	3839332.63	572365.8602	3839207.63
1052	572240.8602	3839207.63	572365.8602	3839082.63
1053	572240.8602	3839082.63	572365.8602	3838957.63
1054	572240.8602	3838957.63	572365.8602	3838832.63
1055	572240.8602	3838832.63	572365.8602	3838707.63
1056	572240.8602	3838707.63	572365.8602	3838582.63
1057	572240.8602	3838582.63	572365.8602	3838457.63
1058	572240.8602	3838457.63	572365.8602	3838332.63
1059	572240.8602	3838332.63	572365.8602	3838207.63
1060	572240.8602	3838207.63	572365.8602	3838082.63
1061	572240.8602	3838082.63	572365.8602	3837957.63
1062	572240.8602	3837957.63	572365.8602	3837832.63
1063	572240.8602	3837832.63	572365.8602	3837707.63
1064	572240.8602	3837707.63	572365.8602	3837582.63
1065	572240.8602	3837582.63	572365.8602	3837457.63
1066	572240.8602	3837457.63	572365.8602	3837332.63
1067	572240.8602	3837332.63	572365.8602	3837207.63
1068	572240.8602	3837207.63	572365.8602	3837082.63
1069	572240.8602	3837082.63	572365.8602	3836957.63
1070	572240.8602	3836957.63	572365.8602	3836832.63
1071	572240.8602	3836832.63	572365.8602	3836707.63
1072	572240.8602	3836707.63	572365.8602	3836582.63
1073	572240.8602	3836582.63	572365.8602	3836457.63
1074	572240.8602	3836457.63	572365.8602	3836332.63
1075	572240.8602	3836332.63	572365.8602	3836207.63	12
1076	572240.8602	3836207.63	572365.8602	3836082.63	11
1077	572240.8602	3836082.63	572365.8602	3835957.63
1078	572240.8602	3835957.63	572365.8602	3835832.63
1079	572240.8602	3835832.63	572365.8602	3835707.63
1080	572240.8602	3835707.63	572365.8602	3835582.63
1081	572240.8602	3835582.63	572365.8602	3835457.63
1082	572240.8602	3835457.63	572365.8602	3835332.63	5
1083	572240.8602	3835332.63	572365.8602	3835207.63
1084	572365.8602	3842332.63	572490.8602	3842207.63	1
1085	572365.8602	3842207.63	572490.8602	3842082.63	2
1086	572365.8602	3842082.63	572490.8602	3841957.63
1087	572365.8602	3841957.63	572490.8602	3841832.63
1088	572365.8602	3841832.63	572490.8602	3841707.63
1089	572365.8602	3841707.63	572490.8602	3841582.63
1090	572365.8602	3841582.63	572490.8602	3841457.63
1091	572365.8602	3841457.63	572490.8602	3841332.63
1092	572365.8602	3841332.63	572490.8602	3841207.63
1093	572365.8602	3841207.63	572490.8602	3841082.63
1094	572365.8602	3841082.63	572490.8602	3840957.63
1095	572365.8602	3840957.63	572490.8602	3840832.63
1096	572365.8602	3840832.63	572490.8602	3840707.63
1097	572365.8602	3840707.63	572490.8602	3840582.63
1098	572365.8602	3840582.63	572490.8602	3840457.63
1099	572365.8602	3840457.63	572490.8602	3840332.63
1100	572365.8602	3840332.63	572490.8602	3840207.63
1101	572365.8602	3840207.63	572490.8602	3840082.63
1102	572365.8602	3840082.63	572490.8602	3839957.63
1103	572365.8602	3839957.63	572490.8602	3839832.63
1104	572365.8602	3839832.63	572490.8602	3839707.63
1105	572365.8602	3839707.63	572490.8602	3839582.63
1106	572365.8602	3839582.63	572490.8602	3839457.63
1107	572365.8602	3839457.63	572490.8602	3839332.63
1108	572365.8602	3839332.63	572490.8602	3839207.63
1109	572365.8602	3839207.63	572490.8602	3839082.63
1110	572365.8602	3839082.63	572490.8602	3838957.63
1111	572365.8602	3838957.63	572490.8602	3838832.63
1112	572365.8602	3838832.63	572490.8602	3838707.63
1113	572365.8602	3838707.63	572490.8602	3838582.63
1114	572365.8602	3838582.63	572490.8602	3838457.63
1115	572365.8602	3838457.63	572490.8602	3838332.63
1116	572365.8602	3838332.63	572490.8602	3838207.63
1117	572365.8602	3838207.63	572490.8602	3838082.63
1118	572365.8602	3838082.63	572490.8602	3837957.63
1119	572365.8602	3837957.63	572490.8602	3837832.63
1120	572365.8602	3837832.63	572490.8602	3837707.63
1121	572365.8602	3837707.63	572490.8602	3837582.63
1122	572365.8602	3837582.63	572490.8602	3837457.63
1123	572365.8602	3837457.63	572490.8602	3837332.63
1124	572365.8602	3837332.63	572490.8602	3837207.63
1125	572365.8602	3837207.63	572490.8602	3837082.63
1126	572365.8602	3837082.63	572490.8602	3836957.63
1127	572365.8602	3836957.63	572490.8602	3836832.63
1128	572365.8602	3836832.63	572490.8602	3836707.63
1129	572365.8602	3836707.63	572490.8602	3836582.63
1130	572365.8602	3836582.63	572490.8602	3836457.63
1131	572365.8602	3836457.63	572490.8602	3836332.63
1132	572365.8602	3836332.63	572490.8602	3836207.63	11
1133	572365.8602	3836207.63	572490.8602	3836082.63	10
1134	572365.8602	3836082.63	572490.8602	3835957.63
1135	572365.8602	3835957.63	572490.8602	3835832.63
1136	572365.8602	3835832.63	572490.8602	3835707.63
1137	572365.8602	3835707.63	572490.8602	3835582.63
1138	572365.8602	3835582.63	572490.8602	3835457.63
1139	572365.8602	3835457.63	572490.8602	3835332.63	4
1140	572365.8602	3835332.63	572490.8602	3835207.63
1141	572490.8602	3842332.63	572615.8602	3842207.63
1142	572490.8602	3842207.63	572615.8602	3842082.63
1143	572490.8602	3842082.63	572615.8602	3841957.63
1144	572490.8602	3841957.63	572615.8602	3841832.63
1145	572490.8602	3841832.63	572615.8602	3841707.63
1146	572490.8602	3841707.63	572615.8602	3841582.63
1147	572490.8602	3841582.63	572615.8602	3841457.63
1148	572490.8602	3841457.63	572615.8602	3841332.63
1149	572490.8602	3841332.63	572615.8602	3841207.63
1150	572490.8602	3841207.63	572615.8602	3841082.63
1151	572490.8602	3841082.63	572615.8602	3840957.63
1152	572490.8602	3840957.63	572615.8602	3840832.63
1153	572490.8602	3840832.63	572615.8602	3840707.63
1154	572490.8602	3840707.63	572615.8602	3840582.63
1155	572490.8602	3840582.63	572615.8602	3840457.63
1156	572490.8602	3840457.63	572615.8602	3840332.63
1157	572490.8602	3840332.63	572615.8602	3840207.63
1158	572490.8602	3840207.63	572615.8602	3840082.63
1159	572490.8602	3840082.63	572615.8602	3839957.63
1160	572490.8602	3839957.63	572615.8602	3839832.63
1161	572490.8602	3839832.63	572615.8602	3839707.63
1162	572490.8602	3839707.63	572615.8602	3839582.63
1163	572490.8602	3839582.63	572615.8602	3839457.63
1164	572490.8602	3839457.63	572615.8602	3839332.63
1165	572490.8602	3839332.63	572615.8602	3839207.63
1166	572490.8602	3839207.63	572615.8602	3839082.63
1167	572490.8602	3839082.63	572615.8602	3838957.63
1168	572490.8602	3838957.63	572615.8602	3838832.63
1169	572490.8602	3838832.63	572615.8602	3838707.63
1170	572490.8602	3838707.63	572615.8602	3838582.63
1171	572490.8602	3838582.63	572615.8602	3838457.63
1172	572490.8602	3838457.63	572615.8602	3838332.63
1173	572490.8602	3838332.63	572615.8602	3838207.63
1174	572490.8602	3838207.63	572615.8602	3838082.63
1175	572490.8602	3838082.63	572615.8602	3837957.63
1176	572490.8602	3837957.63	572615.8602	3837832.63
1177	572490.8602	3837832.63	572615.8602	3837707.63
1178	572490.8602	3837707.63	572615.8602	3837582.63
1179	572490.8602	3837582.63	572615.8602	3837457.63
1180	572490.8602	3837457.63	572615.8602	3837332.63
1181	572490.8602	3837332.63	572615.8602	3837207.63
1182	572490.8602	3837207.63	572615.8602	3837082.63
1183	572490.8602	3837082.63	572615.8602	3836957.63
1184	572490.8602	3836957.63	572615.8602	3836832.63
1185	572490.8602	3836832.63	572615.8602	3836707.63
1186	572490.8602	3836707.63	572615.8602	3836582.63
1187	572490.8602	3836582.63	572615.8602	3836457.63
1188	572490.8602	3836457.63	572615.8602	3836332.63
1189	572490.8602	3836332.63	572615.8602	3836207.63	10
1190	572490.8602	3836207.63	572615.8602	3836082.63	9
1191	572490.8602	3836082.63	572615.8602	3835957.63
1192	572490.8602	3835957.63	572615.8602	3835832.63
1193	572490.8602	3835832.63	572615.8602	3835707.63
1194	572490.8602	3835707.63	572615.8602	3835582.63
1195	572490.8602	3835582.63	572615.8602	3835457.63
1196	572490.8602	3835457.63	572615.8602	3835332.63	3
1197	572490.8602	3835332.63	572615.8602	3835207.63
1198	572615.8602	3842332.63	572740.8602	3842207.63
1199	572615.8602	3842207.63	572740.8602	3842082.63
1200	572615.8602	3842082.63	572740.8602	3841957.63
1201	572615.8602	3841957.63	572740.8602	3841832.63
1202	572615.8602	3841832.63	572740.8602	3841707.63
1203	572615.8602	3841707.63	572740.8602	3841582.63
1204	572615.8602	3841582.63	572740.8602	3841457.63
1205	572615.8602	3841457.63	572740.8602	3841332.63
1206	572615.8602	3841332.63	572740.8602	3841207.63
1207	572615.8602	3841207.63	572740.8602	3841082.63
1208	572615.8602	3841082.63	572740.8602	3840957.63
1209	572615.8602	3840957.63	572740.8602	3840832.63
1210	572615.8602	3840832.63	572740.8602	3840707.63
1211	572615.8602	3840707.63	572740.8602	3840582.63
1212	572615.8602	3840582.63	572740.8602	3840457.63
1213	572615.8602	3840457.63	572740.8602	3840332.63
1214	572615.8602	3840332.63	572740.8602	3840207.63
1215	572615.8602	3840207.63	572740.8602	3840082.63
1216	572615.8602	3840082.63	572740.8602	3839957.63
1217	572615.8602	3839957.63	572740.8602	3839832.63
1218	572615.8602	3839832.63	572740.8602	3839707.63
1219	572615.8602	3839707.63	572740.8602	3839582.63
1220	572615.8602	3839582.63	572740.8602	3839457.63
1221	572615.8602	3839457.63	572740.8602	3839332.63
1222	572615.8602	3839332.63	572740.8602	3839207.63
1223	572615.8602	3839207.63	572740.8602	3839082.63
1224	572615.8602	3839082.63	572740.8602	3838957.63
1225	572615.8602	3838957.63	572740.8602	3838832.63
1226	572615.8602	3838832.63	572740.8602	3838707.63
1227	572615.8602	3838707.63	572740.8602	3838582.63
1228	572615.8602	3838582.63	572740.8602	3838457.63
1229	572615.8602	3838457.63	572740.8602	3838332.63
1230	572615.8602	3838332.63	572740.8602	3838207.63
1231	572615.8602	3838207.63	572740.8602	3838082.63
1232	572615.8602	3838082.63	572740.8602	3837957.63
1233	572615.8602	3837957.63	572740.8602	3837832.63
1234	572615.8602	3837832.63	572740.8602	3837707.63
1235	572615.8602	3837707.63	572740.8602	3837582.63
1236	572615.8602	3837582.63	572740.8602	3837457.63
1237	572615.8602	3837457.63	572740.8602	3837332.63
1238	572615.8602	3837332.63	572740.8602	3837207.63
1239	572615.8602	3837207.63	572740.8602	3837082.63
1240	572615.8602	3837082.63	572740.8602	3836957.63
1241	572615.8602	3836957.63	572740.8602	3836832.63
1242	572615.8602	3836832.63	572740.8602	3836707.63
1243	572615.8602	3836707.63	572740.8602	3836582.63
1244	572615.8602	3836582.63	572740.8602	3836457.63
1245	572615.8602	3836457.63	572740.8602	3836332.63
1246	572615.8602	3836332.63	572740.8602	3836207.63	9
1247	572615.8602	3836207.63	572740.8602	3836082.63	8
1248	572615.8602	3836082.63	572740.8602	3835957.63	7
1249	572615.8602	3835957.63	572740.8602	3835832.63	6
1250	572615.8602	3835832.63	572740.8602	3835707.63	5
1251	572615.8602	3835707.63	572740.8602	3835582.63	4
1252	572615.8602	3835582.63	572740.8602	3835457.63	3
1253	572615.8602	3835457.63	572740.8602	3835332.63	2
1254	572615.8602	3835332.63	572740.8602	3835207.63	1
1255	572740.8602	3842332.63	572865.8602	3842207.63
1256	572740.8602	3842207.63	572865.8602	3842082.63
1257	572740.8602	3842082.63	572865.8602	3841957.63
1258	572740.8602	3841957.63	572865.8602	3841832.63
1259	572740.8602	3841832.63	572865.8602	3841707.63
1260	572740.8602	3841707.63	572865.8602	3841582.63
1261	572740.8602	3841582.63	572865.8602	3841457.63
1262	572740.8602	3841457.63	572865.8602	3841332.63
1263	572740.8602	3841332.63	572865.8602	3841207.63
1264	572740.8602	3841207.63	572865.8602	3841082.63
1265	572740.8602	3841082.63	572865.8602	3840957.63
1266	572740.8602	3840957.63	572865.8602	3840832.63
1267	572740.8602	3840832.63	572865.8602	3840707.63
1268	572740.8602	3840707.63	572865.8602	3840582.63
1269	572740.8602	3840582.63	572865.8602	3840457.63
1270	572740.8602	3840457.63	572865.8602	3840332.63
1271	572740.8602	3840332.63	572865.8602	3840207.63
1272	572740.8602	3840207.63	572865.8602	3840082.63
1273	572740.8602	3840082.63	572865.8602	3839957.63
1274	572740.8602	3839957.63	572865.8602	3839832.63
1275	572740.8602	3839832.63	572865.8602	3839707.63
1276	572740.8602	3839707.63	572865.8602	3839582.63
1277	572740.8602	3839582.63	572865.8602	3839457.63
1278	572740.8602	3839457.63	572865.8602	3839332.63
1279	572740.8602	3839332.63	572865.8602	3839207.63
1280	572740.8602	3839207.63	572865.8602	3839082.63
1281	572740.8602	3839082.63	572865.8602	3838957.63
1282	572740.8602	3838957.63	572865.8602	3838832.63
1283	572740.8602	3838832.63	572865.8602	3838707.63
1284	572740.8602	3838707.63	572865.8602	3838582.63
1285	572740.8602	3838582.63	572865.8602	3838457.63
1286	572740.8602	3838457.63	572865.8602	3838332.63
1287	572740.8602	3838332.63	572865.8602	3838207.63
1288	572740.8602	3838207.63	572865.8602	3838082.63
1289	572740.8602	3838082.63	572865.8602	3837957.63
1290	572740.8602	3837957.63	572865.8602	3837832.63
1291	572740.8602	3837832.63	572865.8602	3837707.63
1292	572740.8602	3837707.63	572865.8602	3837582.63
1293	572740.8602	3837582.63	572865.8602	3837457.63
1294	572740.8602	3837457.63	572865.8602	3837332.63
1295	572740.8602	3837332.63	572865.8602	3837207.63
1296	572740.8602	3837207.63	572865.8602	3837082.63
1297	572740.8602	3837082.63	572865.8602	3836957.63
1298	572740.8602	3836957.63	572865.8602	3836832.63
1299	572740.8602	3836832.63	572865.8602	3836707.63
1300	572740.8602	3836707.63	572865.8602	3836582.63
1301	572740.8602	3836582.63	572865.8602	3836457.63
1302	572740.8602	3836457.63	572865.8602	3836332.63
1303	572740.8602	3836332.63	572865.8602	3836207.63	10
1304	572740.8602	3836207.63	572865.8602	3836082.63
1305	572740.8602	3836082.63	572865.8602	3835957.63	8
1306	572740.8602	3835957.63	572865.8602	3835832.63	7
1307	572740.8602	3835832.63	572865.8602	3835707.63
1308	572740.8602	3835707.63	572865.8602	3835582.63
1309	572740.8602	3835582.63	572865.8602	3835457.63
1310	572740.8602	3835457.63	572865.8602	3835332.63
1311	572740.8602	3835332.63	572865.8602	3835207.63
1312	572865.8602	3842332.63	572990.8602	3842207.63
1313	572865.8602	3842207.63	572990.8602	3842082.63
1314	572865.8602	3842082.63	572990.8602	3841957.63
1315	572865.8602	3841957.63	572990.8602	3841832.63
1316	572865.8602	3841832.63	572990.8602	3841707.63
1317	572865.8602	3841707.63	572990.8602	3841582.63
1318	572865.8602	3841582.63	572990.8602	3841457.63
1319	572865.8602	3841457.63	572990.8602	3841332.63
1320	572865.8602	3841332.63	572990.8602	3841207.63
1321	572865.8602	3841207.63	572990.8602	3841082.63
1322	572865.8602	3841082.63	572990.8602	3840957.63
1323	572865.8602	3840957.63	572990.8602	3840832.63
1324	572865.8602	3840832.63	572990.8602	3840707.63
1325	572865.8602	3840707.63	572990.8602	3840582.63
1326	572865.8602	3840582.63	572990.8602	3840457.63
1327	572865.8602	3840457.63	572990.8602	3840332.63
1328	572865.8602	3840332.63	572990.8602	3840207.63
1329	572865.8602	3840207.63	572990.8602	3840082.63
1330	572865.8602	3840082.63	572990.8602	3839957.63
1331	572865.8602	3839957.63	572990.8602	3839832.63
1332	572865.8602	3839832.63	572990.8602	3839707.63
1333	572865.8602	3839707.63	572990.8602	3839582.63
1334	572865.8602	3839582.63	572990.8602	3839457.63
1335	572865.8602	3839457.63	572990.8602	3839332.63
1336	572865.8602	3839332.63	572990.8602	3839207.63
1337	572865.8602	3839207.63	572990.8602	3839082.63
1338	572865.8602	3839082.63	572990.8602	3838957.63
1339	572865.8602	3838957.63	572990.8602	3838832.63
1340	572865.8602	3838832.63	572990.8602	3838707.63
1341	572865.8602	3838707.63	572990.8602	3838582.63
1342	572865.8602	3838582.63	572990.8602	3838457.63
1343	572865.8602	3838457.63	572990.8602	3838332.63
1344	572865.8602	3838332.63	572990.8602	3838207.63
1345	572865.8602	3838207.63	572990.8602	3838082.63
1346	572865.8602	3838082.63	572990.8602	3837957.63
1347	572865.8602	3837957.63	572990.8602	3837832.63
1348	572865.8602	3837832.63	572990.8602	3837707.63
1349	572865.8602	3837707.63	572990.8602	3837582.63
1350	572865.8602	3837582.63	572990.8602	3837457.63
1351	572865.8602	3837457.63	572990.8602	3837332.63
1352	572865.8602	3837332.63	572990.8602	3837207.63
1353	572865.8602	3837207.63	572990.8602	3837082.63
1354	572865.8602	3837082.63	572990.8602	3836957.63
1355	572865.8602	3836957.63	572990.8602	3836832.63
1356	572865.8602	3836832.63	572990.8602	3836707.63
1357	572865.8602	3836707.63	572990.8602	3836582.63
1358	572865.8602	3836582.63	572990.8602	3836457.63
1359	572865.8602	3836457.63	572990.8602	3836332.63
1360	572865.8602	3836332.63	572990.8602	3836207.63	11
1361	572865.8602	3836207.63	572990.8602	3836082.63	10
1362	572865.8602	3836082.63	572990.8602	3835957.63	9
1363	572865.8602	3835957.63	572990.8602	3835832.63
1364	572865.8602	3835832.63	572990.8602	3835707.63
1365	572865.8602	3835707.63	572990.8602	3835582.63
1366	572865.8602	3835582.63	572990.8602	3835457.63
1367	572865.8602	3835457.63	572990.8602	3835332.63
1368	572865.8602	3835332.63	572990.8602	3835207.63
1369	572990.8602	3842332.63	573115.8602	3842207.63
1370	572990.8602	3842207.63	573115.8602	3842082.63
1371	572990.8602	3842082.63	573115.8602	3841957.63
1372	572990.8602	3841957.63	573115.8602	3841832.63
1373	572990.8602	3841832.63	573115.8602	3841707.63
1374	572990.8602	3841707.63	573115.8602	3841582.63
1375	572990.8602	3841582.63	573115.8602	3841457.63
1376	572990.8602	3841457.63	573115.8602	3841332.63
1377	572990.8602	3841332.63	573115.8602	3841207.63
1378	572990.8602	3841207.63	573115.8602	3841082.63
1379	572990.8602	3841082.63	573115.8602	3840957.63
1380	572990.8602	3840957.63	573115.8602	3840832.63
1381	572990.8602	3840832.63	573115.8602	3840707.63
1382	572990.8602	3840707.63	573115.8602	3840582.63
1383	572990.8602	3840582.63	573115.8602	3840457.63
1384	572990.8602	3840457.63	573115.8602	3840332.63
1385	572990.8602	3840332.63	573115.8602	3840207.63
1386	572990.8602	3840207.63	573115.8602	3840082.63
1387	572990.8602	3840082.63	573115.8602	3839957.63
1388	572990.8602	3839957.63	573115.8602	3839832.63
1389	572990.8602	3839832.63	573115.8602	3839707.63
1390	572990.8602	3839707.63	573115.8602	3839582.63
1391	572990.8602	3839582.63	573115.8602	3839457.63
1392	572990.8602	3839457.63	573115.8602	3839332.63
1393	572990.8602	3839332.63	573115.8602	3839207.63
1394	572990.8602	3839207.63	573115.8602	3839082.63
1395	572990.8602	3839082.63	573115.8602	3838957.63
1396	572990.8602	3838957.63	573115.8602	3838832.63
1397	572990.8602	3838832.63	573115.8602	3838707.63
1398	572990.8602	3838707.63	573115.8602	3838582.63
1399	572990.8602	3838582.63	573115.8602	3838457.63
1400	572990.8602	3838457.63	573115.8602	3838332.63
1401	572990.8602	3838332.63	573115.8602	3838207.63
1402	572990.8602	3838207.63	573115.8602	3838082.63
1403	572990.8602	3838082.63	573115.8602	3837957.63
1404	572990.8602	3837957.63	573115.8602	3837832.63
1405	572990.8602	3837832.63	573115.8602	3837707.63
1406	572990.8602	3837707.63	573115.8602	3837582.63
1407	572990.8602	3837582.63	573115.8602	3837457.63
1408	572990.8602	3837457.63	573115.8602	3837332.63
1409	572990.8602	3837332.63	573115.8602	3837207.63
1410	572990.8602	3837207.63	573115.8602	3837082.63
1411	572990.8602	3837082.63	573115.8602	3836957.63
1412	572990.8602	3836957.63	573115.8602	3836832.63
1413	572990.8602	3836832.63	573115.8602	3836707.63
1414	572990.8602	3836707.63	573115.8602	3836582.63
1415	572990.8602	3836582.63	573115.8602	3836457.63
1416	572990.8602	3836457.63	573115.8602	3836332.63
1417	572990.8602	3836332.63	573115.8602	3836207.63	12
1418	572990.8602	3836207.63	573115.8602	3836082.63	11
1419	572990.8602	3836082.63	573115.8602	3835957.63	10
1420	572990.8602	3835957.63	573115.8602	3835832.63
1421	572990.8602	3835832.63	573115.8602	3835707.63
1422	572990.8602	3835707.63	573115.8602	3835582.63
1423	572990.8602	3835582.63	573115.8602	3835457.63
1424	572990.8602	3835457.63	573115.8602	3835332.63
1425	572990.8602	3835332.63	573115.8602	3835207.63
